# Supplementary material for: Whole genome sequencing reveals significant intra-hospital clonal transmission and a potential multidrug resistant and hypervirulent sequence cluster of Corynebacterium striatum
Source: Emerg Microbes Infect. 2025 Oct 14;14(1):2563795. doi: 10.1080/22221751.2025.2563795 (PMC12529752; doi:10.1080/22221751.2025.2563795)
Supplement: Supplementary Tables 0807 cjw zml.xlsx [file TEMI_A_2563795_SM6278.xlsx]

## Sheet: Table S1
Table S1. Quality control metrics for 618 Corynebacterium striatum isolate genomes
Source	Isolate	Contigs	Largest contig	Total length	GC (%)	N50	N90	auN	L50	L90
This study	1	78	254399	2780737	59.29	106899	25012	121205	8	30
This study	3	53	283957	2857118	59.3	187349	38956	170353	6	19
This study	4	59	311208	2762298	59.34	98457	30419	126367	9	26
This study	8	55	391908	2779766	59.25	186669	33926	195247	6	17
This study	9	90	275053	2954434	59.21	114566	26399	131881	8	27
This study	15	100	363586	2972754	59.13	100474	21671	125729	10	33
This study	16	106	242088	3014615	59.09	100241	19838	105835	11	35
This study	17	97	209334	2928255	59.24	94445	25262	95114	11	37
This study	18	91	209316	2839223	59.32	100817	27427	95369.6	12	31
This study	19	106	246559	2932032	59.14	100241	21671	102444	11	33
This study	20	92	354177	3006859	59.17	119425	22862	144516	8	31
This study	21	73	361478	2839933	59.37	131902	29837	154530	7	24
This study	22	76	279272	2814882	59.24	141271	22416	137640	7	27
This study	26	111	241267	2941355	59.37	130233	25069	124081	9	26
This study	27	63	363065	2908153	59.41	154715	37804	175839	7	20
This study	28	116	303264	2964254	59.31	122086	21301	119753	10	32
This study	29	52	311481	2854958	59.31	166939	49943	166884	7	19
This study	30	73	279366	2810649	59.3	78240	22343	113162	10	37
This study	32	84	252987	2805338	59.36	85054	24157	101987	11	32
This study	34	73	292875	2823365	59.22	102382	25012	126892	9	28
This study	36	61	321166	2803326	59.32	99195	30419	126390	9	25
This study	39	86	200428	2798662	59.31	88254	24852	100122	11	32
This study	40	88	282932	2956197	59.21	137542	24422	131636	8	29
This study	41	28	623789	2689041	59.25	331271	86225	379861	3	9
This study	42	80	320694	2833210	59.27	84943	30158	124415	9	29
This study	43	183	113161	2857987	59.41	33806	9482	41434.3	25	90
This study	44	61	311560	2882224	59.36	162328	38955	168616	7	19
This study	45	92	310894	2937390	59.21	107992	21671	119614	10	31
This study	48	71	323004	2776302	59.28	133202	29489	132273	8	24
This study	49	121	356425	3079367	59.12	100672	17435	134289	9	34
This study	50	213	212248	3177352	59.08	71898	8987	85577.2	13	60
This study	51	94	249870	2941697	59.24	99231	31592	98997.5	12	32
This study	52	38	489703	2729864	59.24	217852	82037	248074	5	13
This study	53	100	214823	2958614	59.21	112884	22456	109120	10	31
This study	56	88	233995	2848815	59.23	132573	30356	123338	9	24
This study	57	84	189552	2787862	59.26	110521	26024	102485	10	30
This study	58	58	311545	2887512	59.35	191684	31227	179075	6	18
This study	60	106	242214	3014376	59.09	92285	19838	103642	11	36
This study	62	72	279268	2814023	59.19	141271	27048	142095	7	23
This study	65	105	399333	2867485	59.3	127162	23257	150190	7	29
This study	67	111	358318	2906529	59.35	127386	16869	141152	8	32
This study	69	117	335707	3113395	59.08	96574	17036	115212	10	40
This study	70	71	287445	2776171	59.28	133496	29010	129389	8	24
This study	71	219	92016	2951399	59.14	26390	7265	32502.2	33	108
This study	72	72	293153	2822973	59.23	102382	25012	127126	9	28
This study	73	88	231397	2884573	59.2	141271	26158	127752	8	27
This study	74	91	271142	2933641	59.25	108257	26511	105663	11	32
This study	76	103	235136	2977003	59.1	111645	19192	110654	10	33
This study	79	88	359933	2956553	59.21	128858	17142	142103	8	30
This study	80	80	360000	2959289	59.21	162883	24420	179022	6	24
This study	81	104	200379	2976932	59.11	100241	19940	102006	11	35
This study	82	87	301434	2959266	59.2	122840	23841	143548	8	27
This study	83	63	321151	2776212	59.31	99150	25331	126013	9	26
This study	84	58	248803	2759443	59.29	99170	32656	121262	9	24
This study	85	100	363957	2936919	59.13	107992	19193	127924	9	32
This study	87	69	220268	2742710	59.29	137884	35058	117334	9	24
This study	89	70	325075	2776510	59.28	140413	29008	131629	8	25
This study	90	108	242215	3020228	59.09	92285	18066	104620	11	37
This study	91	101	355316	3075987	59.11	112884	22456	142475	8	30
This study	93	74	279269	2813066	59.19	141271	26158	141211	7	24
This study	94	87	244698	2828449	59.31	95166	23142	100322	11	32
This study	97	81	245899	2905538	59.24	179185	35177	141801	7	24
This study	99	99	280276	2952191	59.21	98677	18898	119395	9	33
This study	100	68	213893	2814811	59.37	132149	35048	125230	9	24
This study	101	84	420760	2947889	59.21	112836	22456	158475	7	29
This study	105	58	284371	2771815	59.33	98952	34108	116122	10	26
This study	106	101	233996	2981754	59.08	113766	24643	116869	10	30
This study	107	78	264359	2831092	59.29	96658	22515	104363	10	35
This study	108	67	235442	2801215	59.32	98577	33102	118417	10	26
This study	109	100	268888	2891481	59.19	77897	26035	99420.4	12	36
This study	110	69	321148	2857372	59.25	99138	25332	126351	9	27
This study	111	71	279270	2850048	59.16	141268	26157	141591	7	25
This study	112	68	214426	2880972	59.21	98465	26467	107228	11	29
This study	113	62	311071	2781092	59.31	107135	30419	130256	8	24
This study	115	30	493920	2596283	59.46	213678	38544	272558	4	13
This study	116	85	237362	2877708	59.25	93348	24830	95481	11	34
This study	117	57	313727	2881171	59.35	191142	55102	183851	6	17
This study	118	29	652173	2775552	59.27	247220	81668	379217	3	10
This study	121	70	321123	2908550	59.31	97874	24591	127439	9	28
This study	122	99	399425	3049526	59.12	110210	17140	144373	8	34
This study	125	40	413063	2657656	59.27	189095	70833	194893	5	15
This study	126	104	242215	3018615	59.08	107992	19838	109879	10	33
This study	127	93	241114	2793968	59.33	98299	22344	114270	9	30
This study	130	117	313155	3019005	59.22	116910	17759	145734	7	33
This study	131	77	320755	2832941	59.27	124325	31860	126730	8	28
This study	133	91	294134	3005198	59.16	112811	24421	129568	9	28
This study	134	86	224695	2883846	59.25	106338	34322	122528	9	26
This study	137	64	375464	2900445	59.22	99636	30579	138007	9	25
This study	138	78	320611	2818192	59.33	94445	31824	110852	11	31
This study	139	58	362960	2933510	59.37	159624	38648	165609	7	20
This study	140	149	118227	2942394	59.13	42194	11734	50199.4	22	69
This study	143	91	356582	2875252	59.15	134447	29481	144062	8	24
This study	144	85	311682	2887209	59.31	108777	22397	120485	9	30
This study	147	114	313158	3079443	59.17	112885	17260	127006	9	36
This study	149	43	391320	2677303	59.31	120757	58488	189517	6	17
This study	150	89	282932	2956250	59.21	137542	24422	131240	8	29
This study	151	61	321327	2788524	59.29	99163	32656	130142	9	24
This study	153	78	321124	2915006	59.3	98076	24591	127466	9	28
This study	154	108	200343	2937496	59.13	100241	19192	98026.5	11	35
This study	155	209	85321	2948007	59.2	27917	6840	32103.3	34	111
This study	156	116	211265	2824440	59.27	71886	20541	88751.8	12	39
This study	160	100	358698	3068049	59.1	143796	19283	141528	8	31
This study	161	66	375410	2844459	59.23	99189	28374	136812	9	26
This study	163	99	235417	2934395	59.15	100241	19193	106702	11	32
This study	164	72	320694	2814387	59.28	124978	31966	128140	8	27
This study	166	90	209313	2892104	59.25	100462	27427	103835	11	30
This study	167	73	320693	2814860	59.28	124319	31959	127988	8	27
This study	168	92	302561	2969591	59.22	155888	17175	136354	8	30
This study	172	113	204603	3028615	59.08	100241	19778	99845.5	11	37
This study	173	55	346616	2878804	59.36	198576	55077	177913	6	18
This study	174	110	241951	3012736	59.09	100241	19192	104924	11	36
This study	175	60	367890	2799582	59.15	120382	37775	147295	8	22
This study	176	103	392433	2989648	59.21	161926	17175	181568	6	27
This study	177	64	362849	2916361	59.43	161497	38284	180518	6	19
This study	178	58	362850	2917396	59.43	161497	38648	182747	6	18
This study	179	57	328561	2878384	59.36	198393	31225	173035	6	19
This study	182	100	392433	2989870	59.21	128811	17175	167612	7	29
This study	183	45	346589	2565452	59.47	116096	47112	166429	6	20
This study	184	62	363065	2907469	59.42	154716	37892	175922	7	20
This study	185	102	235000	2935990	59.15	89516	19193	97351.1	12	34
This study	187	86	302166	2952570	59.22	114566	26399	138470	8	26
This study	188	56	364565	2786911	59.22	120618	40824	163198	7	21
This study	189	85	302166	2954344	59.21	126947	26399	141118	8	25
This study	192	84	275052	2953439	59.21	126899	26399	132102	8	26
This study	194	61	311507	2773619	59.31	99163	30419	127312	9	25
This study	195	86	315250	2831110	59.33	104885	26512	127976	9	28
This study	196	102	264340	3030130	59.15	112884	20343	112706	10	34
This study	197	98	283810	3100671	59.08	112899	22453	136600	8	31
This study	198	71	311553	2858200	59.38	88791	29026	123162	9	30
This study	199	44	391331	2667325	59.3	130801	49714	177734	6	18
This study	200	68	357290	2808680	59.28	155146	25515	165219	6	22
This study	201	91	220667	2857949	59.18	115943	24800	119106	9	26
This study	202	86	372582	2882971	59.26	84067	28873	144712	9	31
This study	203	75	250430	2759347	59.33	107489	28167	114992	9	28
This study	204	77	320419	2832247	59.27	124321	31860	127107	8	27
This study	205	95	209399	2891034	59.24	104390	26510	98358.5	11	32
This study	206	96	217985	2841002	59.32	94898	26510	97995.2	11	32
This study	207	103	235135	2937071	59.13	92285	19799	104423	11	34
This study	209	26	458130	2807192	59.22	227384	86235	271967	5	10
This study	210	92	209464	2842566	59.29	100229	27423	96802.8	11	32
This study	212	85	135432	2845424	59.3	81557	22399	75572.7	14	40
This study	214	89	209321	2878920	59.31	101857	27134	97236.8	11	33
This study	215	85	236105	2827336	59.27	94679	24212	102645	11	33
This study	216	61	311562	2883037	59.36	141913	38955	159503	7	20
This study	217	74	279268	2814666	59.18	141271	26158	141121	7	24
This study	218	89	271094	2933857	59.25	108257	26511	109232	11	31
This study	219	100	235136	2975589	59.12	100241	19799	105864	11	34
This study	220	103	233986	2975541	59.12	100241	19838	105208	11	34
This study	221	83	383962	2961897	59.21	162917	22456	174206	6	25
This study	222	84	204508	3044015	59.17	119140	26511	108778	11	29
This study	223	101	235135	2977306	59.12	100241	19799	106087	11	34
This study	225	85	362400	2861685	58.9	98071	24772	142198	8	30
This study	226	73	321322	2910738	59.31	97587	24616	123936	10	29
This study	228	110	236461	2929879	59.15	104037	20376	107627	10	33
This study	229	92	271094	2934228	59.25	95757	26511	104085	11	32
This study	230	74	362400	2855571	59.31	98071	30419	148865	8	27
This study	231	99	233995	2939086	59.12	123609	23941	118666	9	29
This study	232	109	236781	2928479	59.15	104037	20376	107567	10	33
This study	236	105	355514	3026672	59.16	112884	18353	143056	8	32
This study	237	84	204508	3045573	59.17	118987	26511	106734	11	30
This study	238	102	212251	3037640	59.14	98541	22452	103975	11	34
This study	240	68	215244	2855095	59.25	97973	25590	105760	11	28
This study	242	60	311560	2882781	59.36	162331	54697	171130	6	19
This study	244	72	321276	2910353	59.31	97874	24591	127410	9	28
This study	245	93	363616	2938458	59.14	131214	24624	140497	8	27
This study	246	32	458599	2775469	59.35	295093	81821	268990	4	12
This study	247	77	320565	2814240	59.28	124314	31961	127553	8	27
This study	248	78	533660	2856804	59.33	178682	33298	205136	6	18
This study	249	57	311749	2889112	59.35	187353	38956	175179	6	18
This study	250	74	237733	2733335	59.4	100599	35057	110143	10	26
This study	257	79	384013	2930433	59.23	162916	24422	190272	6	23
This study	260	104	235152	2936272	59.15	100241	19193	106672	11	32
This study	262	70	309687	2797473	59.32	99153	24989	121174	9	28
This study	263	63	365540	2872454	59.22	107407	30419	147783	8	25
This study	265	77	320752	2831657	59.27	124325	30158	124591	8	29
This study	266	79	279273	2849676	59.17	141271	26016	137603	7	26
This study	267	89	236776	2891303	59.18	124241	24800	121800	9	28
This study	268	103	236777	2959365	59.1	111798	23942	115235	10	31
This study	269	76	320568	2815721	59.28	124326	31993	127516	8	27
This study	270	74	320749	2815401	59.28	124327	31958	127653	8	27
This study	271	20	713101	2714651	59.4	402216	189133	407059	3	7
This study	272	104	361441	2980189	59.12	100573	18066	123376	10	35
This study	273	99	326450	2979166	59.11	101667	19838	117961	10	34
This study	274	56	313549	2888659	59.36	164115	55035	160833	7	19
This study	276	73	319549	2823127	59.37	108777	26478	123205	9	27
This study	277	105	235138	2892919	59.16	107992	19192	106254	10	33
This study	279	105	235893	2893027	59.16	107992	17645	106899	10	33
This study	284	97	233994	2923195	59.17	124205	23941	114367	9	30
This study	286	60	215221	2804993	59.25	118020	34359	126594	8	24
This study	288	107	392433	2989985	59.21	138074	17175	158747	7	29
This study	289	66	334150	2811496	59.31	98653	31550	126510	9	26
This study	290	53	311352	2871711	59.35	190104	55097	167622	7	19
This study	291	96	231448	2803584	59.33	94018	26512	104922	10	30
This study	293	86	359934	2973034	59.21	157051	24356	153541	7	27
This study	294	73	213118	2811916	59.31	98375	31550	107998	10	27
This study	295	72	279268	2768581	59.24	141271	27048	142814	7	24
This study	296	58	375129	2906225	59.33	161477	38648	195666	6	17
This study	297	64	376905	2959683	59.35	160079	38374	172912	7	20
This study	298	80	325443	2831558	59.27	84949	27198	123737	9	29
This study	300	60	285731	2803103	59.32	98966	30419	119126	10	26
This study	302	103	236775	2923418	59.17	114227	19641	119674	9	31
This study	303	66	363065	2908144	59.41	154715	38032	175732	7	20
This study	305	112	199960	2924688	59.13	80772	18504	84909.9	13	41
This study	307	79	320691	2833106	59.27	84981	30158	124105	9	29
This study	309	78	320691	2832500	59.27	124331	30158	124695	8	29
This study	311	97	356949	2881440	59.13	123848	25222	129752	9	28
This study	312	96	226303	2974229	59.22	107974	26511	98754.9	12	34
This study	315	74	233220	2817113	59.3	96785	28462	102482	11	29
This study	316	103	242088	3015533	59.09	100241	19838	105695	11	35
This study	317	94	233996	2849370	59.22	115404	27262	116455	9	27
This study	318	94	233996	2849518	59.23	115083	27394	116461	9	27
This study	319	80	320691	2832665	59.27	84829	30158	124594	9	29
This study	320	54	247570	2866805	59.36	156776	51338	143634	8	21
This study	321	55	247604	2867174	59.36	156778	51338	143648	8	21
This study	323	93	274428	2784810	59.33	124814	23357	125761	8	28
This study	325	83	360241	2955719	59.21	156974	24356	164668	7	26
This study	327	107	324506	3010458	59.14	95855	17168	123027	9	35
This study	328	107	242215	3012755	59.09	100241	19192	105505	11	36
This study	329	78	325441	2819816	59.24	136959	27156	133264	8	28
This study	330	65	284602	2789108	59.33	97586	34345	109499	11	28
This study	331	76	362385	2859876	59.32	99635	25787	145910	8	28
This study	332	62	362848	2916244	59.43	161496	38648	182773	6	18
This study	334	89	321053	2958537	59.21	109079	21498	128814	9	31
This study	335	99	233996	2840590	59.21	132423	24813	118233	9	30
This study	336	92	156790	2963120	59.23	118261	23183	99687.9	11	32
This study	337	105	273618	2883369	59.2	108065	19838	122269	9	32
This study	338	147	200353	3070185	59.13	86070	14526	84846.7	13	46
This study	339	81	320693	2822465	59.24	84811	25598	119386	9	31
This study	340	86	189552	2789135	59.26	110521	26024	102345	10	30
This study	341	61	362848	2915993	59.43	161496	38648	182831	6	18
This study	342	82	304091	2909816	59.24	112370	27173	138030	8	26
This study	343	58	313729	2880273	59.35	154801	55102	170008	7	18
This study	345	98	273612	2880615	59.19	100241	21671	112588	10	32
This study	346	101	233998	2850821	59.22	106281	23941	105567	10	32
This study	348	76	239737	2898137	59.23	106911	22517	122208	9	28
This study	349	96	211495	2974508	59.19	95079	30096	94992.5	12	33
This study	350	88	302048	2959128	59.2	108956	23840	121770	9	30
This study	355	61	362848	2917717	59.43	161497	37549	181731	6	19
This study	356	37	443909	2761577	59.23	233057	82145	243886	5	12
This study	359	94	233996	2848494	59.22	115083	27394	114175	9	28
This study	361	81	320164	2865168	59.1	107400	27916	127109	9	30
This study	362	76	215856	2904606	59.21	107723	25107	113918	10	29
This study	364	148	210963	3096434	59.11	63274	13317	83220.8	14	54
This study	365	74	284429	2814408	59.28	93541	31955	120323	9	28
This study	367	80	321121	2911594	59.31	95837	24591	119210	11	30
This study	369	104	240412	2928652	59.21	89460	22893	110523	10	33
This study	374	65	285715	2844114	59.3	98150	29905	116858	10	28
This study	375	90	271095	2934498	59.25	108257	31824	106645	11	31
This study	376	92	439197	2960252	59.19	99476	19006	149500	8	30
This study	377	105	154724	2815920	59.33	71124	25652	80942.2	13	37
This study	378	64	372120	2854393	59.26	98967	30419	129152	10	27
This study	379	40	542258	2646016	59.48	239075	51819	236928	4	15
This study	380	94	354177	3006818	59.17	111630	22862	141966	8	31
This study	381	106	150534	2809282	59.3	69267	24852	78265	14	37
This study	383	59	311541	2874380	59.35	193082	38956	179248	6	18
This study	385	68	311560	2877050	59.37	140611	38955	155921	7	21
This study	386	56	313107	2889772	59.36	164121	55035	161027	7	19
This study	387	102	242214	2977613	59.11	100241	19193	107228	10	34
This study	388	94	252779	2974765	59.22	104549	20436	103313	11	34
This study	389	93	271093	2933390	59.25	95756	26511	103882	11	33
This study	390	96	358318	2865503	59.37	125318	21004	142949	8	28
This study	392	90	209320	2900927	59.21	101075	31323	97171.7	12	32
This study	395	67	321326	2856790	59.25	99147	31109	127118	9	26
NCBI	GCA_000159135	35	624609	2814813	59.43	357794	101605	377113	3	8
NCBI	GCA_000988225	28	532574	2611976	59.4	325912	87405	294667	4	10
NCBI	GCA_001053405	83	253369	2910010	59.21	107907	25828	121962	9	28
NCBI	GCA_001053435	82	232954	2901528	59.21	88569	24198	101517	11	32
NCBI	GCA_001055405	138	152944	2771736	59.45	50969	11942	57119	18	59
NCBI	GCA_001058455	88	178888	2735639	59.4	80345	17240	90078.7	12	35
NCBI	GCA_001059665	109	244219	2825829	59.36	83637	15968	91777.9	12	41
NCBI	GCA_001059955	108	244213	2818152	59.35	88217	15438	92869.3	11	39
NCBI	GCA_001076975	84	203575	2826891	59.3	124638	25073	105604	9	32
NCBI	GCA_002775055	37	463238	2898882	59.4	176095	29666	198598	6	20
NCBI	GCA_002775065	14	449600	2918687	49.27	242899	136000	242050	5	12
NCBI	GCA_002775095	41	261577	2375104	59.55	102040	28371	128214	7	24
NCBI	GCA_002775105	24	590292	2875402	59.36	165448	57713	237290	5	18
NCBI	GCA_002803965	1	2993983	2993983	59.2	2993983	2993983	2993983	1	1
NCBI	GCA_002804085	1	3031488	3031488	59.02	3031488	3031488	3031488	1	1
NCBI	GCA_002865925	55	346400	2820414	59.25	172887	26783	165117	6	27
NCBI	GCA_003202245	48	402930	3043960	59.38	150421	54710	181073	7	19
NCBI	GCA_003202295	52	293378	2855971	59.38	192774	38810	170251	6	19
NCBI	GCA_003202335	57	551156	2998548	59.34	142041	41114	251969	5	19
NCBI	GCA_003202355	46	534446	2847122	59.41	218228	37248	219201	5	19
NCBI	GCA_003202375	59	384043	3125333	59.4	182859	32937	181175	7	22
NCBI	GCA_004138065	87	308928	2819870	59.26	128319	24289	129716	8	25
NCBI	GCA_006538485	37	1334243	3112532	59.09	1157921	36107	1016739	2	7
NCBI	GCA_008373895	78	245131	2817055	59.47	133736	43680	139514	8	21
NCBI	GCA_011682935	78	281169	2981342	59.13	133578	32383	140612	8	23
NCBI	GCA_011682945	76	281169	2937252	59.17	133578	26185	140122	8	23
NCBI	GCA_011682965	79	204016	2796099	59.31	88345	25031	98020.1	11	30
NCBI	GCA_011682985	70	237752	2788964	59.29	97734	24978	110640	10	28
NCBI	GCA_014610855	13	1478048	2840311	59.27	1478048	486903	1.00015e+06	1	3
NCBI	GCA_014610885	20	481681	2841405	59.27	368593	87372	338927	4	9
NCBI	GCA_015889045	93	251000	2941571	59.22	121584	22654	121013	9	28
NCBI	GCA_015889065	112	289791	2936114	59.4	124823	15235	125187	8	36
NCBI	GCA_015889085	75	237496	2759515	59.29	97191	24772	113045	10	27
NCBI	GCA_015889105	120	241000	2922719	59.43	108283	20242	100619	11	35
NCBI	GCA_015889125	83	237496	2789962	59.32	117517	24383	120058	9	27
NCBI	GCA_015889145	78	237496	2751328	59.3	103898	26079	102523	10	28
NCBI	GCA_015889225	85	279788	2738451	59.32	89273	24772	106659	10	30
NCBI	GCA_015889245	83	279788	2735945	59.33	89273	24772	106989	10	30
NCBI	GCA_015889265	89	279777	2753028	59.33	88297	18850	109785	10	32
NCBI	GCA_015889285	89	251003	2941757	59.22	121585	22586	121390	9	28
NCBI	GCA_015889305	104	166875	2842583	59.34	99451	17790	91151.2	12	34
NCBI	GCA_015889325	84	161189	2793865	59.34	68128	22087	79068.7	13	40
NCBI	GCA_015889345	100	203024	2788125	59.32	91558	15697	94008.8	11	36
NCBI	GCA_015889355	79	279775	2720428	59.33	95435	24772	113234	9	28
NCBI	GCA_015889385	82	233279	2754488	59.33	91686	24772	105925	10	30
NCBI	GCA_015889405	116	289791	2934479	59.4	124823	13515	125087	8	36
NCBI	GCA_015889425	85	202536	2772564	59.33	97529	25555	105514	10	27
NCBI	GCA_015889445	83	237496	2769335	59.31	91476	24033	107567	10	30
NCBI	GCA_015889455	89	279794	2790219	59.26	88669	24772	107825	10	31
NCBI	GCA_015889485	80	212579	2744219	59.3	91746	25894	103698	10	30
NCBI	GCA_015889505	115	229480	3026921	59.1	103420	18606	100254	11	38
NCBI	GCA_015889525	111	229480	3032085	59.06	103420	18606	100144	11	38
NCBI	GCA_015889535	87	279775	2753138	59.33	91685	17859	110696	10	32
NCBI	GCA_015889565	77	212461	2795680	59.28	91890	24772	108354	10	29
NCBI	GCA_015889575	113	229480	3025632	59.1	103422	18212	100252	11	38
NCBI	GCA_015889605	99	252358	2985827	59.17	109671	19479	117721	9	34
NCBI	GCA_015889625	31	451855	2664792	59.44	194119	50346	218386	5	14
NCBI	GCA_015889645	100	213507	2788290	59.32	84117	15384	87753.7	12	38
NCBI	GCA_015889655	107	289791	2973759	59.34	110529	16107	117077	9	35
NCBI	GCA_015889685	68	228513	2750678	59.4	123591	24922	118399	9	28
NCBI	GCA_015889705	115	289791	3017859	59.3	87229	16612	110479	10	38
NCBI	GCA_015889725	60	224575	2747616	59.4	132366	26256	128730	8	23
NCBI	GCA_015889745	73	240628	2774457	59.32	113215	25384	124838	8	28
NCBI	GCA_015889765	89	202778	2781226	59.34	88058	24638	95989.5	12	31
NCBI	GCA_015889785	83	203024	2790779	59.32	97088	24638	104736	10	29
NCBI	GCA_015889805	86	203024	2791117	59.32	91558	24383	98629	11	32
NCBI	GCA_015889825	119	277017	3011631	59.3	87229	15229	107572	10	40
NCBI	GCA_015889845	121	241000	2942833	59.41	109088	15873	106107	11	33
NCBI	GCA_015889865	112	228477	3158445	59.23	108871	17397	107855	10	41
NCBI	GCA_015889885	118	289791	2997084	59.33	109555	13516	114517	9	39
NCBI	GCA_015889905	102	289791	2964957	59.34	109626	18283	118614	9	34
NCBI	GCA_015889925	110	289791	2932429	59.41	124823	15236	124630	8	37
NCBI	GCA_015889945	115	289791	2991057	59.32	109555	13516	114174	9	40
NCBI	GCA_015889965	66	409029	2848494	59.14	118121	38289	166060	7	23
NCBI	GCA_015889985	119	241000	2927328	59.42	109090	20242	99950.4	11	35
NCBI	GCA_015890005	99	251000	2943594	59.22	105780	19429	112027	10	34
NCBI	GCA_015890025	76	256432	2801407	59.32	83503	24477	102410	11	31
NCBI	GCA_015890045	83	203268	2792217	59.31	97576	24383	102937	10	30
NCBI	GCA_015890065	93	251000	2941571	59.22	121585	22586	121413	9	28
NCBI	GCA_015890085	111	289791	2963277	59.33	98966	18310	101662	11	36
NCBI	GCA_015890105	85	237496	2791414	59.32	113828	24638	115089	9	27
NCBI	GCA_015890125	91	202231	2788415	59.31	103898	21515	101861	10	30
NCBI	GCA_015890145	73	237464	2774914	59.32	93554	31858	118719	9	27
NCBI	GCA_015890165	105	161189	2786074	59.34	47854	16455	59130.1	19	54
NCBI	GCA_015890185	83	279787	2790093	59.31	113829	22481	119833	8	30
NCBI	GCA_015890205	73	285533	2798679	59.39	106904	22022	137693	7	27
NCBI	GCA_015890225	96	177522	2919396	59.29	89335	26543	87863.5	13	35
NCBI	GCA_015890245	83	279787	2793159	59.31	87959	24383	119986	9	30
NCBI	GCA_015890265	112	229480	3023411	59.11	103420	18212	100329	11	38
NCBI	GCA_015890285	114	289791	3006204	59.29	88171	15410	114107	10	38
NCBI	GCA_015890305	123	228757	3132810	59.13	105741	17081	110413	10	40
NCBI	GCA_015890325	111	289791	2969275	59.34	109588	16612	118475	9	34
NCBI	GCA_015890345	114	289791	2937002	59.4	124823	15236	125075	8	36
NCBI	GCA_015890365	97	251000	2936470	59.25	105780	19429	115381	10	32
NCBI	GCA_015890375	87	203329	2786221	59.33	88569	24772	97333.1	11	30
NCBI	GCA_015890405	108	236526	2874081	59.37	105598	13595	106688	10	39
NCBI	GCA_015890425	78	275334	2740804	59.37	83765	23060	107158	10	32
NCBI	GCA_015890445	74	275338	2705677	59.38	82470	23060	100879	11	32
NCBI	GCA_015890465	102	166871	2881523	59.39	100191	20704	92857.8	11	35
NCBI	GCA_015890485	89	250999	2859213	59.18	85721	19551	107794	10	33
NCBI	GCA_015890505	113	241000	2934756	59.43	100930	16642	97005.4	12	36
NCBI	GCA_015890525	93	251000	2955241	59.25	121584	19429	120044	9	29
NCBI	GCA_015890545	90	238891	2900568	59.33	89436	26531	104412	11	32
NCBI	GCA_015890565	75	186207	2785061	59.34	83489	24477	90689.3	12	34
NCBI	GCA_015890585	63	271495	2756978	59.41	111548	25780	130942	8	25
NCBI	GCA_015890605	71	201546	2720979	59.36	83393	25538	94733.8	11	32
NCBI	GCA_015890625	61	336411	2759513	59.4	125312	30692	159421	7	22
NCBI	GCA_015890645	113	178451	2796630	59.27	62328	15529	66427.7	16	52
NCBI	GCA_015890655	87	279777	2752842	59.32	88297	24772	111260	10	30
NCBI	GCA_015890685	66	264755	2729947	59.38	83396	34758	105185	11	29
NCBI	GCA_015890705	121	241000	2929628	59.43	99451	16008	95438.4	12	38
NCBI	GCA_015890725	134	241000	2943632	59.41	83793	14238	90303	12	41
NCBI	GCA_015890745	54	286832	2740350	59.4	135796	30006	157761	7	19
NCBI	GCA_015890765	87	215949	2930311	59.24	90922	26439	91658.9	13	34
NCBI	GCA_015890785	111	289789	2914410	59.39	81915	19842	111116	10	36
NCBI	GCA_015890805	85	203879	2755863	59.33	81747	18850	90589.9	12	34
NCBI	GCA_015890825	84	224480	2795463	59.26	112512	25894	111559	9	29
NCBI	GCA_015890845	106	289779	2908815	59.4	106692	20202	125610	9	33
NCBI	GCA_015890865	110	187263	2855205	59.35	99356	13080	92649.5	11	41
NCBI	GCA_015890885	60	271497	2757036	59.41	125374	25780	139092	7	25
NCBI	GCA_015890905	92	185465	2789452	59.32	91558	24149	90745.3	12	33
NCBI	GCA_015890925	90	279777	2751139	59.33	83593	18850	106213	10	33
NCBI	GCA_015890945	86	279787	2755134	59.32	88214	18369	105844	10	33
NCBI	GCA_015890965	71	308859	2843272	59.37	142186	30135	145184	7	23
NCBI	GCA_015890985	81	279788	2773530	59.32	84166	24831	118869	9	30
NCBI	GCA_015891005	88	217104	2754265	59.32	87977	24383	92989.2	11	33
NCBI	GCA_015891025	98	213506	2755344	59.32	75550	18850	85419.2	12	40
NCBI	GCA_015891045	57	240320	2793693	59.39	148943	29653	142233	7	23
NCBI	GCA_015891065	108	390558	3003425	59.14	88521	17511	125745	10	37
NCBI	GCA_015891085	101	289791	2911170	59.41	124823	16613	129446	8	31
NCBI	GCA_015891105	91	279775	2759260	59.3	91685	17855	107348	10	32
NCBI	GCA_015891125	85	315613	2756743	59.32	89944	17572	115256	10	32
NCBI	GCA_015891145	83	213506	2784576	59.24	95290	22267	109642	9	30
NCBI	GCA_015891165	88	220913	2820945	59.25	112512	24772	111510	9	30
NCBI	GCA_015891185	82	237496	2792781	59.31	98517	24638	107391	10	28
NCBI	GCA_015891205	84	279799	2755925	59.32	88408	19780	109109	10	31
NCBI	GCA_015891225	116	241000	2930214	59.41	104052	16642	96865.6	11	37
NCBI	GCA_015891245	90	237496	2790931	59.31	98683	24638	111676	9	31
NCBI	GCA_015891265	75	310068	2743640	59.36	79597	23998	105222	11	32
NCBI	GCA_015891285	94	279780	2786101	59.32	88297	18850	108815	10	33
NCBI	GCA_015891305	106	289791	2971576	59.34	109627	18315	120626	9	33
NCBI	GCA_015891325	83	203885	2743528	59.33	88266	24383	99329.4	10	32
NCBI	GCA_015891345	106	170019	2945399	59.35	79833	15661	81018	13	42
NCBI	GCA_015891365	104	189058	2844618	59.24	91558	17193	88319.9	12	37
NCBI	GCA_015891385	122	241000	2935041	59.41	104051	14238	97923.8	11	38
NCBI	GCA_015891405	87	235436	2830471	59.22	103899	18853	117017	9	32
NCBI	GCA_015891425	82	270272	2829240	59.22	141011	24383	138081	7	27
NCBI	GCA_015891445	90	235436	2834734	59.18	114587	19751	117310	9	31
NCBI	GCA_015891465	110	241001	2875984	59.38	100191	17743	97113.1	11	35
NCBI	GCA_015891485	85	203634	2836040	59.31	98492	24383	105586	10	29
NCBI	GCA_015891505	118	289791	3015061	59.3	88171	15409	109186	10	40
NCBI	GCA_015891525	126	241000	2924458	59.41	104051	16533	97719.4	11	36
NCBI	GCA_015891545	115	145442	2788271	59.33	50131	15066	56447.9	19	58
NCBI	GCA_015891565	64	221480	2746147	59.4	112523	25893	120172	9	26
NCBI	GCA_015891585	105	289791	2970763	59.34	109555	18447	118396	9	34
NCBI	GCA_015891605	80	237496	2772441	59.31	93762	24523	109098	10	29
NCBI	GCA_015891665	98	211485	2799089	59.33	67973	16784	76206.4	14	44
NCBI	GCA_015891685	87	237497	2792850	59.31	91558	24638	103844	11	30
NCBI	GCA_015891745	74	275244	2768372	59.33	84363	32482	110520	10	29
NCBI	GCA_015891765	85	195582	2787629	59.3	97629	24054	96151.5	11	31
NCBI	GCA_015891785	110	277017	2906382	59.4	109554	17139	114540	9	36
NCBI	GCA_015891805	88	251000	2942637	59.23	121586	22655	121504	9	28
NCBI	GCA_015891815	87	203390	2774947	59.33	97097	24383	98061.4	11	30
NCBI	GCA_015891845	90	203390	2790321	59.32	91556	24383	100454	11	31
NCBI	GCA_015891865	78	221617	2794249	59.34	81834	20839	94995.9	11	35
NCBI	GCA_015891885	101	270641	3086669	59.14	109121	22778	123279	9	36
NCBI	GCA_015891905	77	256662	2804311	59.33	104183	22022	108123	10	29
NCBI	GCA_015891925	115	289791	3014945	59.3	88172	15410	114665	10	37
NCBI	GCA_015891945	107	289791	3020252	59.31	88171	16612	111596	10	37
NCBI	GCA_015891965	110	289791	2966979	59.34	81915	18273	98337.3	12	39
NCBI	GCA_015891985	118	277017	3012433	59.3	88170	15229	111478	10	39
NCBI	GCA_015892005	121	289791	2997868	59.33	109555	13713	113892	9	41
NCBI	GCA_015892025	96	279184	2893954	59.25	110356	22896	123324	9	28
NCBI	GCA_015892045	106	229480	3027926	59.1	105653	19163	102585	11	36
NCBI	GCA_015892065	108	289791	2885777	59.46	109552	15232	123478	9	34
NCBI	GCA_015892105	109	279325	2891502	59.25	110356	21592	120005	9	30
NCBI	GCA_015892295	70	219975	2610740	59.43	78026	22393	95783.4	11	31
NCBI	GCA_015913055	100	158682	2795777	59.32	54765	16784	67018.7	16	48
NCBI	GCA_015944615	86	340120	2871478	59.33	109671	19084	131361	9	30
NCBI	GCA_015944675	99	289791	2888467	59.42	124824	20527	128316	8	32
NCBI	GCA_015944695	108	277017	2900497	59.39	124824	16612	125359	8	33
NCBI	GCA_015944715	88	199417	2770389	59.32	93760	24127	99900.1	10	32
NCBI	GCA_015944735	104	289791	2907996	59.39	124824	20527	127533	8	32
NCBI	GCA_015944755	93	237494	2773663	59.32	91550	24772	98955.8	10	35
NCBI	GCA_015944775	105	277017	2905006	59.4	124824	16612	125188	8	33
NCBI	GCA_015944795	108	277017	2902184	59.39	124824	16612	125267	8	33
NCBI	GCA_015944815	126	241000	2932464	59.43	100192	15873	96353.6	12	37
NCBI	GCA_015945195	108	277017	2908817	59.39	124824	16612	125050	8	33
NCBI	GCA_015945255	86	340117	2806717	59.26	121588	22586	131111	8	28
NCBI	GCA_015945275	77	222664	2787534	59.32	95773	24383	110075	10	29
NCBI	GCA_015945295	106	277017	2907174	59.39	124824	16612	125120	8	33
NCBI	GCA_015945355	68	237464	2776324	59.33	93067	32205	117206	9	27
NCBI	GCA_015945475	89	206448	2828657	59.25	88337	22386	92988.5	12	34
NCBI	GCA_015945535	47	323742	2728621	59.31	134584	44543	154899	7	20
NCBI	GCA_015945575	59	301449	2736236	59.32	127131	25632	152142	7	22
NCBI	GCA_015945595	116	166875	2911189	59.42	94945	20649	84492.1	13	37
NCBI	GCA_015945635	83	237495	2789425	59.32	94165	24383	97062.7	11	32
NCBI	GCA_015945675	84	204397	2770184	59.34	85802	24383	99374.2	11	31
NCBI	GCA_015945695	105	289791	2910797	59.4	124824	20634	127636	8	32
NCBI	GCA_015945715	85	203451	2888589	59.24	103898	24772	109997	10	28
NCBI	GCA_015945735	84	196289	2767883	59.31	76833	24772	87965.7	12	34
NCBI	GCA_015945755	83	237496	2777439	59.31	93764	24772	100272	11	30
NCBI	GCA_015945775	76	203451	2783381	59.3	103898	25855	113286	9	26
NCBI	GCA_015945785	85	340117	2808493	59.27	121588	22586	131023	8	28
NCBI	GCA_015945795	84	237496	2750182	59.3	88410	24772	98025.9	11	31
NCBI	GCA_015945805	77	203573	2789525	59.34	91558	25493	97496.9	11	31
NCBI	GCA_015945815	121	250151	3122326	59.12	88821	19160	111099	10	38
NCBI	GCA_015945875	89	277717	2788881	59.33	92955	24053	111687	10	31
NCBI	GCA_015945895	73	227345	2741602	59.35	91849	32710	97758.6	11	31
NCBI	GCA_015945915	59	271629	2756594	59.41	131781	30006	142041	7	22
NCBI	GCA_015945935	77	277715	2749958	59.33	92962	24772	112814	10	30
NCBI	GCA_015945955	89	237445	2773719	59.33	83698	25532	101084	11	32
NCBI	GCA_015945985	106	289791	2908270	59.4	124528	17216	126501	8	33
NCBI	GCA_015946005	121	241000	2936634	59.41	109090	16840	99683.4	11	35
NCBI	GCA_015946025	85	237494	2841913	59.2	97098	24052	107895	10	32
NCBI	GCA_015946045	123	250215	3110260	59.11	88821	18786	110771	10	39
NCBI	GCA_015946065	67	271800	2745231	59.34	108131	26126	123766	8	26
NCBI	GCA_015946085	84	277717	2819088	59.3	97596	25531	118855	9	30
NCBI	GCA_015946105	86	203390	2771899	59.32	88130	24638	97491.2	11	32
NCBI	GCA_015946145	83	203390	2818976	59.25	83712	25420	99078.4	11	31
NCBI	GCA_015946165	123	250318	3090709	59.08	82471	17039	103330	11	40
NCBI	GCA_015946265	64	271799	2703625	59.4	107966	24541	123987	8	27
NCBI	GCA_015946325	72	275337	2705556	59.38	83462	24492	107471	10	30
NCBI	GCA_015946445	88	277717	2819635	59.3	97530	25531	118436	9	30
NCBI	GCA_015946465	87	211128	2894422	59.17	105780	19565	104369	10	33
NCBI	GCA_015946485	86	277715	2771637	59.35	88337	24772	107803	11	31
NCBI	GCA_015946505	105	289791	2906770	59.39	124824	20527	127547	8	32
NCBI	GCA_015946525	74	212498	2713376	59.38	81833	24639	101295	11	30
NCBI	GCA_015946545	80	237494	2751893	59.3	93763	26079	100111	11	29
NCBI	GCA_015946565	105	289791	2905737	59.39	124824	20068	127658	8	32
NCBI	GCA_015946585	99	196289	2774719	59.33	83712	18852	88203.8	12	36
NCBI	GCA_015946595	117	149516	2797184	59.33	47453	15171	55418.8	20	58
NCBI	GCA_015946625	86	200707	2817963	59.31	88669	24383	98605.4	11	33
NCBI	GCA_015946645	83	203095	2755951	59.33	103898	24772	108653	9	28
NCBI	GCA_015946665	106	289791	2900879	59.39	124824	20527	127786	8	32
NCBI	GCA_015946685	32	392750	2647941	59.46	210388	54489	195923	5	15
NCBI	GCA_015946705	107	277017	2906802	59.39	124824	15409	124968	8	34
NCBI	GCA_015946725	106	289791	2907410	59.39	124824	20527	127514	8	32
NCBI	GCA_015946745	93	196288	2774756	59.33	89509	23901	91226	11	35
NCBI	GCA_015946765	65	325600	2881691	59.25	144435	34757	149240	7	23
NCBI	GCA_015946775	85	275076	2810855	59.4	104283	23000	129010	8	28
NCBI	GCA_015946805	85	237497	2838890	59.23	91558	24383	105826	10	31
NCBI	GCA_015946825	88	277715	2754294	59.35	92969	24772	112472	10	30
NCBI	GCA_015946845	57	271628	2754662	59.42	136194	30009	145276	7	21
NCBI	GCA_015946865	56	271371	2739307	59.42	161611	34801	157739	7	20
NCBI	GCA_015946885	89	237437	2789640	59.32	90337	24280	101455	10	33
NCBI	GCA_015946905	85	156273	2784491	59.3	93763	24772	90545.9	12	31
NCBI	GCA_015946925	81	237495	2755419	59.29	93762	24772	98187.8	11	30
NCBI	GCA_015946945	82	269983	2946285	59.36	147936	21704	139093	8	28
NCBI	GCA_015946965	84	237495	2764724	59.31	97974	24772	103155	10	30
NCBI	GCA_015946985	91	235550	2788474	59.34	92834	24053	97164	11	32
NCBI	GCA_015947005	88	270272	2829473	59.23	141011	19972	133647	7	29
NCBI	GCA_015947025	83	177512	2868541	59.42	94054	27403	95044.3	12	32
NCBI	GCA_015947045	85	239660	2788285	59.33	88406	24053	109000	10	32
NCBI	GCA_015947065	97	182836	2789665	59.32	78398	24383	82756.3	13	37
NCBI	GCA_015947085	104	289791	2906904	59.39	124824	20527	126809	8	33
NCBI	GCA_015947105	106	289791	2905386	59.4	124824	20527	126839	8	33
NCBI	GCA_015947125	86	203156	2748875	59.32	91558	19667	100159	10	32
NCBI	GCA_015947945	54	275390	2764634	59.36	161311	35341	158566	7	19
NCBI	GCA_016084495	97	249842	2877343	59.32	73931	21454	101135	11	38
NCBI	GCA_016084535	75	262323	2855263	59.42	113552	31356	120123	9	26
NCBI	GCA_016084555	89	216225	2826101	59.33	74575	23945	82250.1	13	39
NCBI	GCA_016085355	93	187870	2890627	59.2	85748	22586	95645.6	11	37
NCBI	GCA_016088575	101	324948	2902475	59.43	119841	23589	137834	8	30
NCBI	GCA_016109815	82	237496	2791241	59.31	102128	24638	108877	10	28
NCBI	GCA_016403285	1	2952500	2952500	59.07	2952500	2952500	2952500	1	1
NCBI	GCA_016728105	1	2904831	2904831	59.35	2904831	2904831	2904831	1	1
NCBI	GCA_016728205	1	2665682	2665682	59.45	2665682	2665682	2665682	1	1
NCBI	GCA_016889445	2	2948781	3004754	59.09	2948781	2948781	2.89489e+06	1	1
NCBI	GCA_018144015	80	191833	2743841	59.4	85939	19632	92900.2	11	34
NCBI	GCA_018164715	78	277501	2770718	59.17	70100	24791	86966	13	40
NCBI	GCA_018178195	94	218402	2710876	59.28	85155	18173	92175.5	11	37
NCBI	GCA_022345785	44	410547	2735460	59.38	205550	45207	191080	6	18
NCBI	GCA_022835015	2	2755330	2766266	59.19	2755330	2755330	2.74448e+06	1	1
NCBI	GCA_023581445	86	177708	2730390	59.41	82913	18034	86247	12	37
NCBI	GCA_023582865	75	182422	2718950	59.39	100473	24256	97005.1	11	30
NCBI	GCA_023583345	99	170021	2822964	59.29	83939	17518	86351.9	11	42
NCBI	GCA_023584685	78	192653	2725705	59.39	95645	23972	95832.5	11	31
NCBI	GCA_023588365	93	280226	2774983	59.44	77270	18050	100166	11	35
NCBI	GCA_023590625	80	190262	2723109	59.4	92582	22954	97331.1	11	31
NCBI	GCA_023591605	124	173217	2801099	59.26	52931	17740	68699.5	15	51
NCBI	GCA_023592405	107	178840	2796157	59.4	66653	17775	78667.1	14	43
NCBI	GCA_023595185	84	197702	2752256	59.42	79422	26049	90782.6	11	34
NCBI	GCA_023595345	80	192425	2724103	59.39	92587	22972	90806	11	32
NCBI	GCA_023596305	77	214594	2721959	59.4	95645	22967	100943	11	29
NCBI	GCA_023596525	81	198597	2723346	59.4	95644	25012	102070	10	30
NCBI	GCA_023596865	77	214472	2722664	59.4	95645	24003	98431.8	11	31
NCBI	GCA_023596885	78	214899	2722497	59.4	95645	23968	97884.9	11	31
NCBI	GCA_023597245	70	211362	2724019	59.39	101850	25499	110493	9	27
NCBI	GCA_023597465	72	192098	2721734	59.4	95672	22966	99257.3	11	30
NCBI	GCA_023597925	59	255015	2737923	59.32	152140	30182	131001	8	26
NCBI	GCA_023598705	73	237305	2729456	59.39	102282	25030	110188	10	29
NCBI	GCA_023602425	88	280377	2796300	59.4	94368	17992	108142	10	32
NCBI	GCA_023671765	73	198567	2728149	59.39	100473	25499	103445	10	27
NCBI	GCA_023671865	84	213118	2781923	59.42	99213	22662	95692.6	11	33
NCBI	GCA_024023095	124	179342	2852969	59.19	74653	13021	75101.1	14	48
NCBI	GCA_024023535	60	275829	2846219	59.41	154128	31587	152002	7	22
NCBI	GCA_024023555	98	199704	2895641	59.19	96681	18850	98945	10	36
NCBI	GCA_024023575	117	234455	2964560	59.11	95617	17977	103074	10	41
NCBI	GCA_024023595	100	318690	3046862	59.23	123396	17742	127226	9	33
NCBI	GCA_024023615	99	199704	2898052	59.19	97057	19899	103769	10	34
NCBI	GCA_024023635	116	234456	2964618	59.11	95618	17194	102352	10	42
NCBI	GCA_024023675	102	199704	2902447	59.19	97136	18900	103216	10	35
NCBI	GCA_024023695	98	199704	2897298	59.19	97041	18900	103660	10	34
NCBI	GCA_024023715	120	158427	2978343	59.27	64841	14180	76129	14	49
NCBI	GCA_024023735	111	203349	2824579	59.27	76811	19220	79991.7	13	42
NCBI	GCA_024023755	111	185345	2852430	59.18	77671	13700	84352.9	13	45
NCBI	GCA_024023775	112	234455	2962666	59.11	85919	19168	102311	10	40
NCBI	GCA_024023795	121	185345	2849953	59.19	73747	14671	75991.4	14	48
NCBI	GCA_024023815	118	185345	2851882	59.19	80514	13700	84822.8	12	45
NCBI	GCA_024023835	88	203207	2843470	59.25	83433	21985	97984.7	11	35
NCBI	GCA_024023855	120	203319	2850524	59.19	72752	13325	87624.9	12	47
NCBI	GCA_024023875	116	185345	2851885	59.18	74653	13700	83817.8	13	46
NCBI	GCA_024023895	132	160887	2962082	59.11	81324	14285	77720.1	13	51
NCBI	GCA_024024475	54	495205	2717192	59.4	167815	37767	209934	5	18
NCBI	GCA_024024495	115	234455	2963306	59.11	95616	17194	103974	10	41
NCBI	GCA_024024515	105	218210	3023495	59.26	89266	22778	104400	11	36
NCBI	GCA_024024535	110	203322	2851243	59.19	97822	17194	91609	11	42
NCBI	GCA_024024555	119	185345	2851492	59.18	77671	13700	84232.9	13	45
NCBI	GCA_024024575	122	228009	2965030	59.11	82924	14474	95934.6	11	46
NCBI	GCA_024024595	121	228009	2961347	59.11	82947	14420	95682.5	11	46
NCBI	GCA_024024615	104	203342	2829643	59.27	76816	19785	80373	13	42
NCBI	GCA_024024635	115	234455	2965951	59.11	85919	17194	101532	11	42
NCBI	GCA_024024655	119	234456	2963752	59.11	85918	16230	96815.1	11	44
NCBI	GCA_024024695	106	265683	2989401	59.27	112862	17184	113962	9	38
NCBI	GCA_024079565	100	199704	2896959	59.19	93025	18900	95804.8	11	37
NCBI	GCA_026311095	117	214170	2876635	59.26	62123	18143	82938.5	14	45
NCBI	GCA_026322835	160	99936	2796336	59.32	38788	9320	45377.1	21	80
NCBI	GCA_028527755	73	196188	2792190	59.47	118079	40611	107708	10	27
NCBI	GCA_030224605	61	303756	2596233	59.41	86262	29130	130071	8	27
NCBI	GCA_030231045	78	258811	2915166	59.17	106989	24497	121586	9	28
NCBI	GCA_030232105	85	270941	2956974	59.34	114766	30671	119117	10	27
NCBI	GCA_030232165	97	321053	2894517	59.31	109671	20955	138076	8	31
NCBI	GCA_030232205	69	336288	2872648	59.21	138384	37371	151446	8	21
NCBI	GCA_030232215	51	311849	2625474	59.35	123090	31693	137681	8	22
NCBI	GCA_030232245	53	379335	2676740	59.45	194731	50130	191310	5	16
NCBI	GCA_030232485	85	274433	2798114	59.34	107825	25590	119812	9	29
NCBI	GCA_030232805	74	323882	2816595	59.28	107530	48130	141835	8	23
NCBI	GCA_030844905	4	1422805	2808886	59.36	1422805	1358640	1.37805e+06	1	2
NCBI	GCA_030844935	3	2987228	2993035	59.26	2987228	2987228	2.98144e+06	1	1
NCBI	GCA_030844955	2	2841406	2868045	59.1	2841406	2841406	2.81526e+06	1	1
NCBI	GCA_030844975	5	2969037	2980774	59.26	2969037	2969037	2.95736e+06	1	1
NCBI	GCA_030844995	5	2619594	2998855	59.25	2619594	208792	2.30741e+06	1	2
NCBI	GCA_030845015	4	2930206	2933916	59.31	2930206	2930206	2.9265e+06	1	1
NCBI	GCA_030845035	2	2888662	2921682	59.33	2888662	2888662	2.85639e+06	1	1
NCBI	GCA_030845055	4	1153842	2921848	59.33	1128435	555176	999388	2	3
NCBI	GCA_031402075	84	228157	2804198	59.19	114585	19845	111648	9	31
NCBI	GCA_031495225	105	223560	2777269	59.35	73541	17243	87690.3	12	40
NCBI	GCA_033833705	74	214863	2804089	59.3	124006	31136	122206	9	25
NCBI	GCA_900447625	2	2767951	2784006	59.33	2767951	2767951	2.75208e+06	1	1
NCBI	GCA_900447675	3	2904561	2924414	59.1	2904561	2904561	2.88492e+06	1	1
NCBI	GCA_900683645	7	1135772	2916518	59.27	550620	332662	682874	2	5
NCBI	GCA_938044385	571	75685	2683940	59.53	6058	2259	9683.9	122	409
NCBI	GCA_947254015	168	99349	2660032	59.38	22756	7253	28353.2	36	113
NCBI	GCA_963512055	71	208778	2492620	59.56	51456	16941	74293.4	13	45
NCBI	GCF_016728105.1	1	2904831	2904831	59.35	2904831	2904831	2904831	1	1

## Sheet: Table S2
Table S2. Characterization of 618 Corynebacterium striatum included in this study
Source	Isolate	Sequence clusters	Collection date	Geographic location	Specimen	Accession number	Protein-coding gene	Mobile genetic elements	Genomic island	Integrative conjugative elements	Integron	Insertion sequences and transposons	Prophage	Antimicrobial resistance genes	aac(3)-XI	aac(6')-IIa	aac(6')-Ia	aac(6')-Ib	aac(6')-aph(2'')	aadA1	aph(3'')-Ib	aph(3')-Ia	aph(3')-VIa	aph(6)-Id	blaTEM-1A	cmx	dfrA13	erm(C)	erm(X)	fosD	fusB	sul1	tet(33)	tet(W)	tet(Z)	Virulence gene	dtxR	fagA	fagB	fagC	fagD	hmuT	hmuU	irp6A	irp6B	spaD	spaE	spaF	spaH
This study	1	SC9	2021	China	Sputum	JBLAEA000000000	2586	11	5	0	0	5	1	6	1	0	1	0	0	1	0	0	0	0	0	0	0	0	1	0	0	1	0	1	0	13	0	1	0	1	0	1	1	1	1	2	1	1	0
This study	3	SC11	2021	China	Sputum	JBLAEB000000000	2646	11	3	0	0	6	2	2	1	0	0	0	0	0	0	0	0	0	0	0	0	0	1	0	0	0	0	0	0	10	0	1	1	2	1	1	1	1	1	1	0	0	0
This study	4	SC15	2021	China	Sputum	JBLAEC000000000	2563	12	4	0	0	5	3	2	1	0	0	0	0	0	0	0	0	0	0	0	0	0	1	0	0	0	0	0	0	7	0	0	0	1	0	1	1	1	1	1	0	0	0
This study	8	SC19	2021	China	Sputum	JBLAED000000000	2575	16	8	0	1	6	1	1	0	0	0	0	0	0	0	0	0	0	0	0	0	0	1	0	0	0	0	0	0	6	0	1	0	1	0	1	1	1	1	0	0	0	0
This study	9	SC3	2022	China	Sputum	JBLAEE000000000	2767	21	7	0	0	13	1	6	1	0	0	0	0	0	1	1	0	1	0	1	0	0	0	0	0	0	0	1	0	18	0	2	1	2	1	1	1	1	1	0	1	1	1
This study	15	SC4	2022	China	Wound secretions	JBLAEF000000000	2800	14	4	1	0	7	2	5	0	0	1	0	0	1	0	0	0	0	0	0	0	0	1	0	0	1	0	1	0	15	0	1	1	2	1	1	1	1	1	1	1	1	0
This study	16	SC4	2022	China	Sputum	JBLAEG000000000	2855	16	8	0	1	6	1	5	0	0	1	0	0	1	0	0	0	0	0	0	0	0	1	0	0	1	0	1	0	15	0	1	1	2	1	1	1	1	1	1	1	1	0
This study	17	SC12	2022	China	Sputum	JBLAEH000000000	2759	12	6	0	1	4	1	6	1	0	1	0	0	1	0	0	0	0	0	0	0	0	1	0	0	1	0	1	0	15	0	1	1	2	1	1	1	1	1	1	1	1	0
This study	18	SC12	2022	China	Sputum	JBLAEI000000000	2634	14	8	0	1	4	1	6	1	0	1	0	0	1	0	0	0	0	0	0	0	0	1	0	0	1	0	1	0	15	0	1	1	2	1	1	1	1	1	1	1	1	0
This study	19	SC4	2021	China	Sputum	JBLAEJ000000000	2734	16	9	0	0	6	1	5	0	0	1	0	0	1	0	0	0	0	0	0	0	0	1	0	0	1	0	1	0	15	0	1	1	2	1	1	1	1	1	1	1	1	0
This study	20	SC3	2021	China	Sputum	JBLAEK000000000	2875	15	5	0	0	6	4	4	1	0	0	0	0	0	0	0	0	0	0	1	0	0	1	0	0	0	0	1	0	18	0	2	1	2	1	1	1	1	1	0	1	1	1
This study	21	SC1	2022	China	Sputum	JBLAEL000000000	2644	20	11	0	0	7	2	5	1	0	0	0	0	0	1	1	0	1	0	1	0	0	0	0	0	0	0	0	0	14	0	2	1	2	1	1	1	1	1	0	1	1	0
This study	22	SC9	2021	China	Tracheal aspiration	JBLAEM000000000	2630	13	7	0	0	4	2	5	0	0	1	0	0	1	0	0	0	0	0	0	0	0	1	0	0	1	0	1	0	13	0	1	0	1	0	1	1	1	1	2	1	1	0
This study	26	SC17	2021	China	Sputum	JBLAEN000000000	2779	21	9	0	1	8	3	9	1	0	0	1	0	0	1	1	0	1	0	1	0	0	1	0	0	1	0	1	0	10	0	1	0	1	0	1	1	1	1	0	1	1	0
This study	27	SC1	2022	China	Sputum	JBLAEO000000000	2717	16	8	0	0	6	2	6	1	0	0	0	0	0	1	1	0	1	0	1	0	0	1	0	0	0	0	0	0	14	0	2	1	2	1	1	1	1	1	0	1	1	0
This study	28	SC2	2021	China	Sputum	JBLAEP000000000	2815	19	7	0	1	10	1	7	1	0	0	1	0	0	1	1	0	0	0	1	0	0	1	0	0	1	0	0	0	10	0	1	0	1	0	1	1	1	1	0	1	1	0
This study	29	SC11	2021	China	Sputum	JBLAEQ000000000	2642	12	5	0	0	6	1	2	1	0	0	0	0	0	0	0	0	0	0	0	0	0	1	0	0	0	0	0	0	10	0	1	1	2	1	1	1	1	1	1	0	0	0
This study	30	SC13	2021	China	Sputum	JBLAER000000000	2608	10	5	0	0	5	0	2	1	0	0	0	0	0	0	0	0	0	0	0	0	0	1	0	0	0	0	0	0	7	0	0	0	1	0	1	1	1	1	1	0	0	0
This study	32	SC20	2022	China	Sputum	JBLAES000000000	2595	9	4	0	1	3	1	6	1	0	1	0	0	1	0	0	0	0	0	0	0	0	1	0	0	1	0	1	0	7	0	0	0	1	0	1	1	1	1	1	0	0	0
This study	34	SC9	2021	China	Sputum	JBLAET000000000	2660	18	11	0	1	5	1	6	1	0	1	0	0	1	0	0	0	0	0	0	0	0	1	0	0	1	0	1	0	13	0	1	0	1	0	1	1	1	1	2	1	1	0
This study	36	SC15	2022	China	Sputum	JBLAEU000000000	2618	10	3	0	0	3	4	2	1	0	0	0	0	0	0	0	0	0	0	0	0	0	1	0	0	0	0	0	0	7	0	0	0	1	0	1	1	1	1	1	0	0	0
This study	39	SC14	2022	China	Tracheal aspiration	JBLAEV000000000	2601	11	4	0	0	5	2	6	1	0	1	0	0	1	0	0	0	0	0	0	0	0	1	0	0	1	0	1	0	7	0	0	0	1	0	1	1	1	1	1	0	0	0
This study	40	SC3	2021	China	Bronchoalveolar lavage fluid	JBLAEW000000000	2777	20	6	0	0	12	2	6	1	0	0	0	0	0	1	1	0	1	0	1	0	0	0	0	0	0	0	1	0	18	0	2	1	2	1	1	1	1	1	0	1	1	1
This study	41	SC19	2022	China	Sputum	CP180356	2507	12	9	0	0	2	1	1	0	0	0	0	0	0	0	0	0	0	0	0	0	0	1	0	0	0	0	0	0	8	0	1	0	1	0	1	1	1	1	0	0	0	1
This study	42	SC5	2021	China	Sputum	JBLAEX000000000	2646	15	7	0	1	5	2	6	1	0	1	0	0	1	0	0	0	0	0	0	0	0	1	0	0	1	0	1	0	7	0	0	0	1	0	1	1	1	1	1	0	0	0
This study	43	SC2	2021	China	Sputum	JBLAEY000000000	3035	7	0	0	1	6	0	8	1	0	0	1	0	0	1	1	0	1	0	1	0	0	1	0	0	1	0	0	0	10	0	1	0	1	0	1	1	1	1	0	1	1	0
This study	44	SC11	2021	China	Urine	JBLAEZ000000000	2661	13	7	0	0	5	1	2	1	0	0	0	0	0	0	0	0	0	0	0	0	0	1	0	0	0	0	0	0	10	0	1	1	2	1	1	1	1	1	1	0	0	0
This study	45	SC4	2021	China	Sputum	JBLAFA000000000	2748	13	5	0	1	6	1	5	0	0	1	0	0	1	0	0	0	0	0	0	0	0	1	0	0	1	0	1	0	15	0	1	1	2	1	1	1	1	1	1	1	1	0
This study	48	SC20	2022	China	Sputum	JBLAFB000000000	2583	17	9	1	0	6	1	6	1	0	1	0	0	1	0	0	0	0	0	0	0	0	1	0	0	1	0	1	0	7	0	0	0	1	0	1	1	1	1	1	0	0	0
This study	49	SC3	2021	China	Sputum	JBLAFC000000000	2957	23	9	0	0	12	2	7	1	0	0	0	0	0	1	1	0	1	0	1	0	0	1	0	0	0	0	1	0	18	0	2	1	2	1	1	1	1	1	0	1	1	1
This study	50	SC3	2021	China	Sputum	JBLAFD000000000	3094	27	12	0	0	13	2	6	1	0	0	0	0	0	1	1	0	1	0	1	0	0	0	0	0	0	0	1	0	18	0	2	1	2	1	1	1	1	1	0	1	1	1
This study	51	SC12	2021	China	Sputum	JBLAFE000000000	2782	17	10	0	0	5	2	6	1	0	1	0	0	1	0	0	0	0	0	0	0	0	1	0	0	1	0	1	0	15	0	1	1	2	1	1	1	1	1	1	1	1	0
This study	52	SC19	2022	China	Swabs	JBLAFF000000000	2553	15	11	0	0	2	2	1	0	0	0	0	0	0	0	0	0	0	0	0	0	0	1	0	0	0	0	0	0	9	0	1	0	1	0	1	1	1	1	0	1	0	0
This study	53	SC3	2022	China	Sputum	JBLAFG000000000	2783	15	3	0	0	12	0	6	1	0	0	0	0	0	1	1	0	1	0	1	0	0	0	0	0	0	0	1	0	18	0	2	1	2	1	1	1	1	1	0	1	1	1
This study	56	SC8	2021	China	Bronchoalveolar lavage fluid	JBLAFH000000000	2667	18	7	0	0	8	3	6	1	0	1	0	0	1	0	0	0	0	0	0	0	0	1	0	0	1	0	1	0	13	0	1	1	2	1	1	1	1	1	0	1	1	0
This study	57	SC20	2022	China	Tracheal aspiration	JBLAFI000000000	2598	15	6	0	1	5	3	6	1	0	1	0	0	1	0	0	0	0	0	0	0	0	1	0	0	1	0	1	0	12	0	0	0	1	0	1	1	1	1	2	1	1	0
This study	58	SC11	2022	China	Ascites	JBLAFJ000000000	2676	11	2	0	0	6	3	2	1	0	0	0	0	0	0	0	0	0	0	0	0	0	1	0	0	0	0	0	0	10	0	1	1	2	1	1	1	1	1	1	0	0	0
This study	60	SC4	2022	China	Sputum	JBLAFK000000000	2855	19	9	0	1	6	3	5	0	0	1	0	0	1	0	0	0	0	0	0	0	0	1	0	0	1	0	1	0	15	0	1	1	2	1	1	1	1	1	1	1	1	0
This study	62	SC9	2021	China	Sputum	JBLAFL000000000	2646	13	7	0	0	4	2	5	0	0	1	0	0	1	0	0	0	0	0	0	0	0	1	0	0	1	0	1	0	13	0	1	0	1	0	1	1	1	1	2	1	1	0
This study	65	SC2	2022	China	Sputum	JBLAFM000000000	2709	20	8	0	1	8	3	7	1	0	0	1	0	0	1	1	0	0	0	1	0	0	1	0	0	1	0	0	0	10	0	1	0	1	0	1	1	1	1	0	1	1	0
This study	67	SC2	2022	China	Sputum	JBLAFN000000000	2739	17	6	0	1	9	1	7	1	0	0	1	0	0	1	1	0	0	0	1	0	0	1	0	0	1	0	0	0	10	0	1	0	1	0	1	1	1	1	0	1	1	0
This study	69	SC3	2021	China	Sputum	JBLAFO000000000	3001	18	6	0	0	11	1	6	1	0	0	0	0	0	1	1	0	1	0	1	0	0	0	0	0	0	0	1	0	18	0	2	1	2	1	1	1	1	1	0	1	1	1
This study	70	SC20	2021	China	Sputum	JBLAFP000000000	2582	16	7	2	0	5	2	6	1	0	1	0	0	1	0	0	0	0	0	0	0	0	1	0	0	1	0	1	0	7	0	0	0	1	0	1	1	1	1	1	0	0	0
This study	71	SC8	2021	China	Sputum	JBLAFQ000000000	2859	11	2	0	0	8	1	6	1	0	1	0	0	1	0	0	0	0	0	0	0	0	1	0	0	1	0	1	0	13	0	1	1	2	1	1	1	1	1	0	1	1	0
This study	72	SC9	2021	China	Sputum	JBLAFR000000000	2660	13	7	0	0	4	2	6	1	0	1	0	0	1	0	0	0	0	0	0	0	0	1	0	0	1	0	1	0	13	0	1	0	1	0	1	1	1	1	2	1	1	0
This study	73	SC9	2021	China	Sputum	JBLAFS000000000	2725	15	7	0	0	5	3	6	1	0	1	0	0	1	0	0	0	0	0	0	0	0	1	0	0	1	0	1	0	13	0	1	0	1	0	1	1	1	1	2	1	1	0
This study	74	SC12	2021	China	Sputum	JBLAFT000000000	2780	14	6	0	1	5	2	6	1	0	1	0	0	1	0	0	0	0	0	0	0	0	1	0	0	1	0	1	0	15	0	1	1	2	1	1	1	1	1	1	1	1	0
This study	76	SC4	2021	China	Sputum	JBLAFU000000000	2795	14	6	0	0	6	2	5	0	0	1	0	0	1	0	0	0	0	0	0	0	0	1	0	0	1	0	1	0	15	0	1	1	2	1	1	1	1	1	1	1	1	0
This study	79	SC3	2021	China	Bronchoalveolar lavage fluid	JBLAFV000000000	2779	24	10	0	0	13	1	6	1	0	0	0	0	0	1	1	0	1	0	1	0	0	0	0	0	0	0	1	0	18	0	2	1	2	1	1	1	1	1	0	1	1	1
This study	80	SC3	2021	China	Sputum	JBLAFW000000000	2783	18	4	0	0	12	2	6	1	0	0	0	0	0	1	1	0	1	0	1	0	0	0	0	0	0	0	1	0	18	0	2	1	2	1	1	1	1	1	0	1	1	1
This study	81	SC4	2021	China	Sputum	JBLAFX000000000	2800	13	5	1	0	6	1	5	0	0	1	0	0	1	0	0	0	0	0	0	0	0	1	0	0	1	0	1	0	15	0	1	1	2	1	1	1	1	1	1	1	1	0
This study	82	SC3	2021	China	Tracheal aspiration	JBLAFY000000000	2776	22	8	0	0	11	3	7	1	0	0	0	0	0	1	1	0	1	0	1	0	0	1	0	0	0	0	1	0	18	0	2	1	2	1	1	1	1	1	0	1	1	1
This study	83	SC15	2021	China	Sputum	JBLAFZ000000000	2586	10	3	0	0	4	3	2	1	0	0	0	0	0	0	0	0	0	0	0	0	0	1	0	0	0	0	0	0	7	0	0	0	1	0	1	1	1	1	1	0	0	0
This study	84	SC15	2022	China	Sputum	JBLAGA000000000	2559	13	5	0	0	5	3	0	0	0	0	0	0	0	0	0	0	0	0	0	0	0	0	0	0	0	0	0	0	7	0	0	0	1	0	1	1	1	1	1	0	0	0
This study	85	SC4	2021	China	Bronchoalveolar lavage fluid	JBLAGB000000000	2739	13	5	0	0	6	2	5	0	0	1	0	0	1	0	0	0	0	0	0	0	0	1	0	0	1	0	1	0	15	0	1	1	2	1	1	1	1	1	1	1	1	0
This study	87	SC20	2021	China	Sputum	JBLAGC000000000	2543	16	9	0	1	4	2	5	0	0	1	0	0	1	0	0	0	0	0	0	0	0	1	0	0	1	0	1	0	7	0	0	0	1	0	1	1	1	1	1	0	0	0
This study	89	SC20	2021	China	Sputum	JBLAGD000000000	2592	18	10	0	0	7	1	6	1	0	1	0	0	1	0	0	0	0	0	0	0	0	1	0	0	1	0	1	0	7	0	0	0	1	0	1	1	1	1	1	0	0	0
This study	90	SC4	2021	China	Sputum	JBLAGE000000000	2852	17	7	0	0	6	4	5	0	0	1	0	0	1	0	0	0	0	0	0	0	0	1	0	0	1	0	1	0	15	0	1	1	2	1	1	1	1	1	1	1	1	0
This study	91	SC3	2021	China	Sputum	JBLAGF000000000	2952	23	7	0	0	12	4	7	1	0	0	0	0	0	1	1	0	1	0	1	0	0	1	0	0	0	0	1	0	18	0	2	1	2	1	1	1	1	1	0	1	1	1
This study	93	SC9	2021	China	Sputum	JBLAGG000000000	2646	15	9	0	0	4	2	5	0	0	1	0	0	1	0	0	0	0	0	0	0	0	1	0	0	1	0	1	0	13	0	1	0	1	0	1	1	1	1	2	1	1	0
This study	94	SC14	2021	China	Sputum	JBLAGH000000000	2626	15	7	0	1	5	2	6	1	0	1	0	0	1	0	0	0	0	0	0	0	0	1	0	0	1	0	1	0	8	1	0	0	1	0	1	1	1	1	1	0	0	0
This study	97	SC10	2021	China	Sputum	JBLAGI000000000	2768	17	5	0	1	8	3	5	0	0	1	0	0	1	0	0	0	0	0	0	0	0	1	0	0	1	0	1	0	11	0	0	0	1	0	1	1	1	1	1	1	1	0
This study	99	SC3	2021	China	Tracheal aspiration	JBLAGJ000000000	2764	18	6	0	0	11	1	6	1	0	0	0	0	0	1	1	0	1	0	1	0	0	0	0	0	0	0	1	0	18	0	2	1	2	1	1	1	1	1	0	1	1	1
This study	100	SC20	2021	China	Sputum	JBLAGK000000000	2601	16	8	0	0	6	2	2	1	0	0	0	0	0	0	0	0	0	0	0	0	0	1	0	0	0	0	0	0	7	0	0	0	1	0	1	1	1	1	1	0	0	0
This study	101	SC3	2021	China	Tracheal aspiration	CP180358	2757	23	7	0	0	13	3	7	1	0	0	0	0	0	1	1	0	1	0	1	0	0	1	0	0	0	0	1	0	18	0	2	1	2	1	1	1	1	1	0	1	1	1
This study	105	SC15	2021	China	Sputum	JBLAGL000000000	2575	9	3	0	0	4	2	2	1	0	0	0	0	0	0	0	0	0	0	0	0	0	1	0	0	0	0	0	0	7	0	0	0	1	0	1	1	1	1	1	0	0	0
This study	106	SC8	2021	China	Sputum	JBLAGM000000000	2850	16	7	0	0	8	1	6	1	0	1	0	0	1	0	0	0	0	0	0	0	0	1	0	0	1	0	1	0	13	0	1	1	2	1	1	1	1	1	0	1	1	0
This study	107	SC15	2021	China	Sputum	JBLAGN000000000	2664	9	3	0	0	4	2	2	1	0	0	0	0	0	0	0	0	0	0	0	0	0	1	0	0	0	0	0	0	7	0	0	0	1	0	1	1	1	1	1	0	0	0
This study	108	SC20	2021	China	Sputum	JBLAGO000000000	2597	11	7	0	0	3	1	2	1	0	0	0	0	0	0	0	0	0	0	0	0	0	1	0	0	0	0	0	0	5	0	0	0	1	0	1	1	1	1	0	0	0	0
This study	109	SC20	2021	China	Sputum	JBLAGP000000000	2721	12	7	0	0	4	1	6	1	0	1	0	0	1	0	0	0	0	0	0	0	0	1	0	0	1	0	1	0	11	0	0	0	1	0	1	1	1	1	1	1	1	0
This study	110	SC15	2021	China	Sputum	JBLAGQ000000000	2699	11	5	0	0	4	2	2	1	0	0	0	0	0	0	0	0	0	0	0	0	0	1	0	0	0	0	0	0	7	0	0	0	1	0	1	1	1	1	1	0	0	0
This study	111	SC9	2021	China	Sputum	JBLAGR000000000	2701	13	8	0	0	4	1	5	0	0	1	0	0	1	0	0	0	0	0	0	0	0	1	0	0	1	0	1	0	13	0	1	0	1	0	1	1	1	1	2	1	1	0
This study	112	SC15	2021	China	Sputum	JBLAGS000000000	2735	10	3	0	0	4	3	2	1	0	0	0	0	0	0	0	0	0	0	0	0	0	1	0	0	0	0	0	0	7	0	0	0	1	0	1	1	1	1	1	0	0	0
This study	113	SC15	2021	China	Sputum	JBLAGT000000000	2585	12	7	0	0	3	2	2	1	0	0	0	0	0	0	0	0	0	0	0	0	0	1	0	0	0	0	0	0	7	0	0	0	1	0	1	1	1	1	1	0	0	0
This study	115	SC18	2021	China	Swabs	JBLAGU000000000	2369	8	4	0	0	3	1	2	0	0	0	0	0	0	0	0	0	0	0	1	0	0	0	0	0	0	0	1	0	5	0	0	0	1	0	1	1	1	1	0	0	0	0
This study	116	SC14	2021	China	Sputum	JBLAGV000000000	2690	13	7	0	0	5	1	6	1	0	1	0	0	1	0	0	0	0	0	0	0	0	1	0	0	1	0	1	0	8	1	0	0	1	0	1	1	1	1	1	0	0	0
This study	117	SC11	2022	China	Sputum	JBLAGW000000000	2664	10	4	0	0	6	0	2	1	0	0	0	0	0	0	0	0	0	0	0	0	0	1	0	0	0	0	0	0	10	0	1	1	2	1	1	1	1	1	1	0	0	0
This study	118	SC19	2022	China	Sputum	JBLAGX000000000	2541	13	11	0	0	2	0	1	0	0	0	0	0	0	0	0	0	0	0	0	0	0	1	0	0	0	0	0	0	9	0	1	0	1	0	1	1	1	1	0	1	0	0
This study	121	SC15	2022	China	Sputum	JBLAGY000000000	2736	13	5	0	1	4	3	6	1	0	1	0	0	1	0	0	0	0	0	0	0	0	1	0	0	1	0	1	0	7	0	0	0	1	0	1	1	1	1	1	0	0	0
This study	122	SC3	2021	China	Sputum	JBLAGZ000000000	2907	19	5	0	0	12	2	7	1	0	0	0	0	0	1	1	0	1	0	1	0	0	1	0	0	0	0	1	0	18	0	2	1	2	1	1	1	1	1	0	1	1	1
This study	125	SC19	2021	China	Sputum	JBLAHA000000000	2443	9	5	0	0	3	1	1	0	0	0	0	0	0	0	0	0	0	0	0	0	0	1	0	0	0	0	0	0	9	0	1	0	1	0	1	1	1	1	0	1	0	0
This study	126	SC4	2021	China	Sputum	JBLAHB000000000	2850	13	5	0	1	6	1	5	0	0	1	0	0	1	0	0	0	0	0	0	0	0	1	0	0	1	0	1	0	15	0	1	1	2	1	1	1	1	1	1	1	1	0
This study	127	SC20	2021	China	Sputum	JBLAHC000000000	2600	16	7	0	0	7	2	6	1	0	1	0	0	1	0	0	0	0	0	0	0	0	1	0	0	1	0	1	0	7	0	0	0	1	0	1	1	1	1	1	0	0	0
This study	130	SC3	2021	China	Sputum	GCA_047204905.1	2870	21	6	0	0	14	1	7	1	0	0	0	0	0	1	1	0	1	0	1	0	0	1	0	0	0	0	1	0	18	0	2	1	2	1	1	1	1	1	0	1	1	1
This study	131	SC5	2021	China	Sputum	JBLAHD000000000	2645	15	8	0	1	5	1	6	1	0	1	0	0	1	0	0	0	0	0	0	0	0	1	0	0	1	0	1	0	7	0	0	0	1	0	1	1	1	1	1	0	0	0
This study	133	SC3	2021	China	Tracheal aspiration	JBLAHE000000000	2858	21	7	0	0	12	2	7	1	0	0	0	0	0	1	1	0	1	0	1	0	0	1	0	0	0	0	1	0	19	0	2	1	2	1	1	1	1	1	1	1	1	1
This study	134	SC20	2022	China	Sputum	JBLAHF000000000	2717	15	7	0	0	6	2	6	1	0	1	0	0	1	0	0	0	0	0	0	0	0	1	0	0	1	0	1	0	11	0	1	1	2	1	1	1	1	1	1	0	0	0
This study	137	SC15	2021	China	Sputum	JBLAHG000000000	2763	14	5	0	0	4	5	2	1	0	0	0	0	0	0	0	0	0	0	0	0	0	1	0	0	0	0	0	0	7	0	0	0	1	0	1	1	1	1	1	0	0	0
This study	138	SC12	2022	China	Urine	JBLAHH000000000	2612	12	8	0	0	4	0	5	0	0	1	0	0	1	0	0	0	0	0	0	0	0	1	0	0	1	0	1	0	15	0	1	1	2	1	1	1	1	1	1	1	1	0
This study	139	SC1	2021	China	Sputum	JBLAHI000000000	2769	15	7	0	0	6	2	5	1	0	0	0	0	0	1	1	0	1	0	1	0	0	0	0	0	0	0	0	0	14	0	2	1	2	1	1	1	1	1	0	1	1	0
This study	140	SC4	2021	China	Sputum	JBLAHJ000000000	2758	16	8	0	0	7	1	5	0	0	1	0	0	1	0	0	0	0	0	0	0	0	1	0	0	1	0	1	0	15	0	1	1	2	1	1	1	1	1	1	1	1	0
This study	143	SC20	2021	China	Swabs	JBLAHK000000000	2703	14	5	0	0	7	2	6	1	0	1	0	0	1	0	0	0	0	0	0	0	0	1	0	0	1	0	1	0	16	0	2	1	2	1	1	1	1	1	1	1	1	0
This study	144	SC20	2021	China	Blood	JBLAHL000000000	2720	14	5	0	1	5	3	5	0	0	1	0	0	1	0	0	0	0	0	0	0	0	1	0	0	1	0	1	0	7	0	0	0	1	0	1	1	1	1	1	0	0	0
This study	147	SC3	2021	China	Sputum	JBLAHM000000000	2964	26	10	0	0	14	2	7	1	0	0	0	0	0	1	1	0	1	0	1	0	0	1	0	0	0	0	1	0	18	0	2	1	2	1	1	1	1	1	0	1	1	1
This study	149	SC19	2021	China	Sputum	JBLAHN000000000	2446	14	9	0	0	3	2	1	0	0	0	0	0	0	0	0	0	0	0	0	0	0	1	0	0	0	0	0	0	6	0	1	0	1	0	1	1	1	1	0	0	0	0
This study	150	SC3	2021	China	Tracheal aspiration	JBLAHO000000000	2773	19	6	0	0	12	1	6	1	0	0	0	0	0	1	1	0	1	0	1	0	0	0	0	0	0	0	1	0	18	0	2	1	2	1	1	1	1	1	0	1	1	1
This study	151	SC15	2022	China	Sputum	JBLAHP000000000	2592	12	4	0	0	5	3	1	1	0	0	0	0	0	0	0	0	0	0	0	0	0	0	0	0	0	0	0	0	7	0	0	0	1	0	1	1	1	1	1	0	0	0
This study	153	SC15	2022	China	Tracheal aspiration	JBLAHQ000000000	2745	13	2	0	0	7	4	6	1	0	1	0	0	1	0	0	0	0	0	0	0	0	1	0	0	1	0	1	0	7	0	0	0	1	0	1	1	1	1	1	0	0	0
This study	154	SC4	2022	China	Pus	JBLAHR000000000	2747	14	5	1	0	6	2	5	0	0	1	0	0	1	0	0	0	0	0	0	0	0	1	0	0	1	0	1	0	15	0	1	1	2	1	1	1	1	1	1	1	1	0
This study	155	SC3	2021	China	Sputum	JBLAHS000000000	2814	14	5	0	0	8	1	7	1	0	0	0	0	0	1	1	0	1	0	1	0	0	1	0	0	0	0	1	0	18	0	2	1	2	1	1	1	1	1	0	1	1	1
This study	156	SC20	2022	China	Sputum	JBLAHT000000000	2609	12	7	0	0	4	1	6	1	0	1	0	0	1	0	0	0	0	0	0	0	0	1	0	0	1	0	1	0	7	0	0	0	1	0	1	1	1	1	1	0	0	0
This study	160	SC3	2022	China	Sputum	JBLAHU000000000	2924	25	7	1	0	15	2	7	1	0	0	0	0	0	1	1	0	1	0	1	0	0	1	0	0	0	0	1	0	18	0	2	1	2	1	1	1	1	1	0	1	1	1
This study	161	SC15	2022	China	Sputum	JBLAHV000000000	2672	10	2	0	0	4	4	2	1	0	0	0	0	0	0	0	0	0	0	0	0	0	1	0	0	0	0	0	0	7	0	0	0	1	0	1	1	1	1	1	0	0	0
This study	163	SC4	2022	China	Sputum	JBLAHW000000000	2760	12	6	0	0	5	1	5	0	0	1	0	0	1	0	0	0	0	0	0	0	0	1	0	0	1	0	1	0	15	0	1	1	2	1	1	1	1	1	1	1	1	0
This study	164	SC5	2022	China	Sputum	JBLAHX000000000	2624	12	6	0	1	4	1	6	1	0	1	0	0	1	0	0	0	0	0	0	0	0	1	0	0	1	0	1	0	7	0	0	0	1	0	1	1	1	1	1	0	0	0
This study	166	SC12	2022	China	Sputum	JBLAHY000000000	2705	16	9	0	1	4	2	6	1	0	1	0	0	1	0	0	0	0	0	0	0	0	1	0	0	1	0	1	0	15	0	1	1	2	1	1	1	1	1	1	1	1	0
This study	167	SC5	2022	China	Sputum	JBLAHZ000000000	2633	13	7	0	1	4	1	6	1	0	1	0	0	1	0	0	0	0	0	0	0	0	1	0	0	1	0	1	0	7	0	0	0	1	0	1	1	1	1	1	0	0	0
This study	168	SC3	2022	China	Tracheal aspiration	JBLAIA000000000	2792	16	3	0	0	12	1	6	1	0	0	0	0	0	1	1	0	1	0	1	0	0	0	0	0	0	0	1	0	18	0	2	1	2	1	1	1	1	1	0	1	1	1
This study	172	SC4	2022	China	Sputum	JBLAIB000000000	2874	15	7	1	0	6	1	5	0	0	1	0	0	1	0	0	0	0	0	0	0	0	1	0	0	1	0	1	0	15	0	1	1	2	1	1	1	1	1	1	1	1	0
This study	173	SC11	2022	China	Sputum	JBLAIC000000000	2656	14	10	0	0	4	0	2	1	0	0	0	0	0	0	0	0	0	0	0	0	0	1	0	0	0	0	0	0	10	0	1	1	2	1	1	1	1	1	1	0	0	0
This study	174	SC4	2022	China	Tracheal aspiration	JBLAID000000000	2844	16	8	0	0	6	2	5	0	0	1	0	0	1	0	0	0	0	0	0	0	0	1	0	0	1	0	1	0	15	0	1	1	2	1	1	1	1	1	1	1	1	0
This study	175	SC19	2022	China	Swabs	JBLAIE000000000	2595	10	5	0	0	3	2	1	0	0	0	0	0	0	0	0	0	0	0	0	0	0	1	0	0	0	0	0	0	6	0	1	0	1	0	1	1	1	1	0	0	0	0
This study	176	SC3	2022	China	Sputum	JBLAIF000000000	2841	18	5	0	0	12	1	7	1	0	0	0	0	0	1	1	0	1	0	1	0	0	1	0	0	0	0	1	0	18	0	2	1	2	1	1	1	1	1	0	1	1	1
This study	177	SC1	2022	China	Sputum	JBLAIG000000000	2724	16	7	1	0	6	2	5	1	0	0	0	0	0	1	1	0	1	0	1	0	0	0	0	0	0	0	0	0	14	0	2	1	2	1	1	1	1	1	0	1	1	0
This study	178	SC1	2022	China	Blood	JBLAIH000000000	2732	17	8	0	0	6	3	5	1	0	0	0	0	0	1	1	0	1	0	1	0	0	0	0	0	0	0	0	0	14	0	2	1	2	1	1	1	1	1	0	1	1	0
This study	179	SC11	2022	China	Sputum	JBLAII000000000	2658	11	7	0	0	4	0	2	1	0	0	0	0	0	0	0	0	0	0	0	0	0	1	0	0	0	0	0	0	10	0	1	1	2	1	1	1	1	1	1	0	0	0
This study	182	SC3	2022	China	Sputum	JBLAIJ000000000	2841	21	6	0	0	13	2	7	1	0	0	0	0	0	1	1	0	1	0	1	0	0	1	0	0	0	0	1	0	18	0	2	1	2	1	1	1	1	1	0	1	1	1
This study	183	SC18	2022	China	Swabs	JBLAIK000000000	2354	9	5	0	0	2	2	0	0	0	0	0	0	0	0	0	0	0	0	0	0	0	0	0	0	0	0	0	0	5	0	0	0	1	0	1	1	1	1	0	0	0	0
This study	184	SC1	2022	China	Tracheal aspiration	JBLAIL000000000	2718	19	9	0	0	6	4	6	1	0	0	0	0	0	1	1	0	1	0	1	0	0	1	0	0	0	0	0	0	14	0	2	1	2	1	1	1	1	1	0	1	1	0
This study	185	SC4	2022	China	Sputum	JBLAIM000000000	2754	12	6	0	0	5	1	5	0	0	1	0	0	1	0	0	0	0	0	0	0	0	1	0	0	1	0	1	0	15	0	1	1	2	1	1	1	1	1	1	1	1	0
This study	187	SC3	2022	China	Sputum	JBLAIN000000000	2757	18	5	0	0	12	1	7	1	0	0	0	0	0	1	1	0	1	0	1	0	0	1	0	0	0	0	1	0	18	0	2	1	2	1	1	1	1	1	0	1	1	1
This study	188	SC19	2022	China	Sputum	JBLAIO000000000	2587	12	6	0	0	4	2	1	0	0	0	0	0	0	0	0	0	0	0	0	0	0	1	0	0	0	0	0	0	6	0	1	0	1	0	1	1	1	1	0	0	0	0
This study	189	SC3	2022	China	Sputum	JBLAIP000000000	2763	16	4	0	0	11	1	6	1	0	0	0	0	0	1	1	0	1	0	1	0	0	0	0	0	0	0	1	0	18	0	2	1	2	1	1	1	1	1	0	1	1	1
This study	192	SC3	2022	China	Sputum	JBLAIQ000000000	2760	24	10	0	0	12	2	7	1	0	0	0	0	0	1	1	0	1	0	1	0	0	1	0	0	0	0	1	0	18	0	2	1	2	1	1	1	1	1	0	1	1	1
This study	194	SC15	2022	China	Sputum	JBLAIR000000000	2570	11	3	0	0	5	3	1	0	0	0	0	0	0	0	0	0	0	0	0	0	0	1	0	0	0	0	0	0	7	0	0	0	1	0	1	1	1	1	1	0	0	0
This study	195	SC20	2022	China	Tracheal aspiration	JBLAIS000000000	2619	16	5	1	1	7	2	5	0	0	1	0	0	1	0	0	0	0	0	0	0	0	1	0	0	1	0	1	0	9	0	0	0	1	0	1	1	1	1	0	1	1	0
This study	196	SC3	2022	China	Tissue	CP180360	2903	22	7	0	0	12	3	7	1	0	0	0	0	0	1	1	0	1	0	1	0	0	1	0	0	0	0	1	0	17	0	2	1	2	1	1	1	1	1	0	1	1	0
This study	197	SC3	2022	China	Sputum	JBLAIT000000000	2986	25	9	0	0	12	4	7	1	0	0	0	0	0	1	1	0	1	0	1	0	0	1	0	0	0	0	1	0	18	0	2	1	2	1	1	1	1	1	0	1	1	1
This study	198	SC11	2021	China	Urine	JBLAIU000000000	2643	13	6	0	0	6	1	2	1	0	0	0	0	0	0	0	0	0	0	0	0	0	1	0	0	0	0	0	0	10	0	1	1	2	1	1	1	1	1	1	0	0	0
This study	199	SC19	2021	China	Pus	JBLAIV000000000	2436	10	5	0	0	3	2	0	0	0	0	0	0	0	0	0	0	0	0	0	0	0	0	0	0	0	0	0	0	6	0	1	0	1	0	1	1	1	1	0	0	0	0
This study	200	SC16	2021	China	Sputum	JBLAIW000000000	2576	10	6	0	0	3	1	2	1	0	0	0	0	0	0	0	0	0	0	0	0	0	1	0	0	0	0	0	0	7	0	0	0	1	0	1	1	1	1	1	0	0	0
This study	201	SC20	2021	China	Sputum	JBLAIX000000000	2658	14	6	0	1	6	1	6	1	0	1	0	0	1	0	0	0	0	0	0	0	0	1	0	0	1	0	1	0	17	1	2	1	2	1	1	1	1	1	1	1	1	0
This study	202	SC12	2022	China	Sputum	JBLAIY000000000	2696	12	7	0	1	3	1	6	1	0	1	0	0	1	0	0	0	0	0	0	0	0	1	0	0	1	0	1	0	15	0	1	1	2	1	1	1	1	1	1	1	1	0
This study	203	SC16	2022	China	Urine	JBLAIZ000000000	2537	16	12	0	0	4	0	3	1	0	0	0	0	0	0	0	0	0	0	1	0	0	0	0	0	0	0	1	0	7	0	0	0	1	0	1	1	1	1	1	0	0	0
This study	204	SC5	2022	China	Sputum	JBLAJA000000000	2643	15	9	0	0	4	2	6	1	0	1	0	0	1	0	0	0	0	0	0	0	0	1	0	0	1	0	1	0	7	0	0	0	1	0	1	1	1	1	1	0	0	0
This study	205	SC12	2021	China	Sputum	JBLAJB000000000	2708	15	9	0	1	4	1	6	1	0	1	0	0	1	0	0	0	0	0	0	0	0	1	0	0	1	0	1	0	15	0	1	1	2	1	1	1	1	1	1	1	1	0
This study	206	SC12	2021	China	Tracheal aspiration	JBLAJC000000000	2634	13	6	0	1	5	1	6	1	0	1	0	0	1	0	0	0	0	0	0	0	0	1	0	0	1	0	1	0	15	0	1	1	2	1	1	1	1	1	1	1	1	0
This study	207	SC4	2021	China	Sputum	JBLAJD000000000	2735	16	7	1	0	7	1	5	0	0	1	0	0	1	0	0	0	0	0	0	0	0	1	0	0	1	0	1	0	15	0	1	1	2	1	1	1	1	1	1	1	1	0
This study	209	SC19	2021	China	Sputum	JBLAJE000000000	2615	18	12	0	0	4	2	1	0	0	0	0	0	0	0	0	0	0	0	0	0	0	1	0	0	0	0	0	0	10	0	1	0	1	0	1	1	1	1	1	1	0	0
This study	210	SC12	2021	China	Wound secretions	JBLAJF000000000	2643	13	8	0	0	4	1	5	0	0	1	0	0	1	0	0	0	0	0	0	0	0	1	0	0	1	0	1	0	15	0	1	1	2	1	1	1	1	1	1	1	1	0
This study	212	SC15	2021	China	Tracheal aspiration	JBLAJG000000000	2678	11	4	0	0	4	3	2	1	0	0	0	0	0	0	0	0	0	0	0	0	0	1	0	0	0	0	0	0	7	0	0	0	1	0	1	1	1	1	1	0	0	0
This study	214	SC12	2021	China	Tracheal aspiration	JBLAJH000000000	2687	11	5	0	1	4	1	6	1	0	1	0	0	1	0	0	0	0	0	0	0	0	1	0	0	1	0	1	0	15	0	1	1	2	1	1	1	1	1	1	1	1	0
This study	215	SC20	2021	China	Sputum	JBLAJI000000000	2628	10	6	0	0	3	1	3	1	0	0	0	0	0	0	0	0	0	0	0	0	0	1	0	0	0	0	1	0	7	0	0	0	1	0	1	1	1	1	1	0	0	0
This study	216	SC11	2021	China	Sputum	JBLAJJ000000000	2671	11	5	0	0	5	1	2	1	0	0	0	0	0	0	0	0	0	0	0	0	0	1	0	0	0	0	0	0	10	0	1	1	2	1	1	1	1	1	1	0	0	0
This study	217	SC9	2021	China	Wound secretions	JBLAJK000000000	2648	15	8	0	0	4	3	5	0	0	1	0	0	1	0	0	0	0	0	0	0	0	1	0	0	1	0	1	0	13	0	1	0	1	0	1	1	1	1	2	1	1	0
This study	218	SC12	2021	China	Sputum	JBLAJL000000000	2781	17	7	0	1	7	2	6	1	0	1	0	0	1	0	0	0	0	0	0	0	0	1	0	0	1	0	1	0	15	0	1	1	2	1	1	1	1	1	1	1	1	0
This study	219	SC4	2021	China	Swabs	JBLAJM000000000	2801	17	7	1	0	7	2	5	0	0	1	0	0	1	0	0	0	0	0	0	0	0	1	0	0	1	0	1	0	15	0	1	1	2	1	1	1	1	1	1	1	1	0
This study	220	SC4	2021	China	Tracheal aspiration	JBLAJN000000000	2801	17	9	1	0	7	0	5	0	0	1	0	0	1	0	0	0	0	0	0	0	0	1	0	0	1	0	1	0	15	0	1	1	2	1	1	1	1	1	1	1	1	0
This study	221	SC3	2021	China	Sputum	JBLAJO000000000	2784	21	7	0	0	12	2	7	1	0	0	0	0	0	1	1	0	1	0	1	0	0	1	0	0	0	0	1	0	18	0	2	1	2	1	1	1	1	1	0	1	1	1
This study	222	SC12	2021	China	Tracheal aspiration	JBLAJP000000000	2933	17	6	0	1	5	5	6	1	0	1	0	0	1	0	0	0	0	0	0	0	0	1	0	0	1	0	1	0	16	0	1	1	2	1	1	1	1	1	2	1	1	0
This study	223	SC4	2021	China	Ascites	JBLAJQ000000000	2800	15	5	1	0	7	2	5	0	0	1	0	0	1	0	0	0	0	0	0	0	0	1	0	0	1	0	1	0	15	0	1	1	2	1	1	1	1	1	1	1	1	0
This study	225	SC15	2021	China	Tracheal aspiration	JBLAJR000000000	2676	11	2	0	1	6	2	10	1	0	1	0	1	1	0	0	0	0	0	0	0	1	1	1	1	1	0	1	0	7	0	0	0	1	0	1	1	1	1	1	0	0	0
This study	226	SC15	2021	China	Sputum	JBLAJS000000000	2743	17	5	0	1	7	4	6	1	0	1	0	0	1	0	0	0	0	0	0	0	0	1	0	0	1	0	1	0	7	0	0	0	1	0	1	1	1	1	1	0	0	0
This study	228	SC8	2021	China	Sputum	JBLAJT000000000	2777	19	8	0	1	9	1	6	1	0	1	0	0	1	0	0	0	0	0	0	0	0	1	0	0	1	0	1	0	13	0	1	1	2	1	1	1	1	1	0	1	1	0
This study	229	SC12	2021	China	Sputum	JBLAJU000000000	2780	15	6	0	1	5	3	6	1	0	1	0	0	1	0	0	0	0	0	0	0	0	1	0	0	1	0	1	0	15	0	1	1	2	1	1	1	1	1	1	1	1	0
This study	230	SC15	2021	China	Sputum	JBLAJV000000000	2688	15	5	0	1	7	2	5	0	0	1	0	0	1	0	0	0	0	0	0	0	0	1	0	0	1	0	1	0	7	0	0	0	1	0	1	1	1	1	1	0	0	0
This study	231	SC8	2022	China	Tracheal aspiration	JBLAJW000000000	2787	17	6	0	0	9	2	6	1	0	1	0	0	1	0	0	0	0	0	0	0	0	1	0	0	1	0	1	0	13	0	1	1	2	1	1	1	1	1	0	1	1	0
This study	232	SC8	2021	China	Tracheal aspiration	JBLAJX000000000	2777	15	7	0	0	8	0	6	1	0	1	0	0	1	0	0	0	0	0	0	0	0	1	0	0	1	0	1	0	13	0	1	1	2	1	1	1	1	1	0	1	1	0
This study	236	SC3	2021	China	Tracheal aspiration	JBLAJY000000000	2912	23	9	0	0	12	2	7	1	0	0	0	0	0	1	1	0	1	0	1	0	0	1	0	0	0	0	1	0	19	0	2	1	2	1	1	1	1	1	1	1	1	1
This study	237	SC12	2021	China	Tracheal aspiration	JBLAJZ000000000	2932	17	7	0	1	5	4	6	1	0	1	0	0	1	0	0	0	0	0	0	0	0	1	0	0	1	0	1	0	16	0	1	1	2	1	1	1	1	1	2	1	1	0
This study	238	SC3	2021	China	Sputum	JBLAKA000000000	2901	17	4	0	0	12	1	7	1	0	0	0	0	0	1	1	0	1	0	1	0	0	1	0	0	0	0	1	0	18	0	2	1	2	1	1	1	1	1	0	1	1	1
This study	240	SC15	2021	China	Sputum	JBLAKB000000000	2691	8	2	0	0	4	2	2	1	0	0	0	0	0	0	0	0	0	0	0	0	0	1	0	0	0	0	0	0	7	0	0	0	1	0	1	1	1	1	1	0	0	0
This study	242	SC11	2021	China	Sputum	JBLAKC000000000	2664	12	7	0	0	5	0	2	1	0	0	0	0	0	0	0	0	0	0	0	0	0	1	0	0	0	0	0	0	10	0	1	1	2	1	1	1	1	1	1	0	0	0
This study	244	SC15	2022	China	Sputum	JBLAKD000000000	2739	16	3	0	1	8	4	6	1	0	1	0	0	1	0	0	0	0	0	0	0	0	1	0	0	1	0	1	0	7	0	0	0	1	0	1	1	1	1	1	0	0	0
This study	245	SC8	2021	China	Sputum	JBLAKE000000000	2803	17	7	0	1	7	2	6	1	0	1	0	0	1	0	0	0	0	0	0	0	0	1	0	0	1	0	1	0	13	0	1	1	2	1	1	1	1	1	0	1	1	0
This study	246	SC19	2021	China	Sputum	JBLAKF000000000	2538	18	9	0	0	7	2	1	0	0	0	0	0	0	0	0	0	0	0	0	0	0	1	0	0	0	0	0	0	14	0	2	1	2	1	1	1	1	1	1	1	0	0
This study	247	SC5	2022	China	Bronchoalveolar lavage fluid	JBLAKG000000000	2629	15	6	0	1	5	3	6	1	0	1	0	0	1	0	0	0	0	0	0	0	0	1	0	0	1	0	1	0	7	0	0	0	1	0	1	1	1	1	1	0	0	0
This study	248	SC20	2021	China	Sputum	JBLAKH000000000	2649	13	5	0	0	5	3	2	1	0	0	0	0	0	0	0	0	0	0	0	0	0	1	0	0	0	0	0	0	9	0	2	0	1	0	1	1	1	1	1	0	0	0
This study	249	SC11	2021	China	Sputum	JBLAKI000000000	2679	11	4	0	0	5	2	2	1	0	0	0	0	0	0	0	0	0	0	0	0	0	1	0	0	0	0	0	0	10	0	1	1	2	1	1	1	1	1	1	0	0	0
This study	250	SC14	2021	China	Bronchoalveolar lavage fluid	JBLAKJ000000000	2524	12	8	0	0	3	1	2	1	0	0	0	0	0	0	0	0	0	0	0	0	0	1	0	0	0	0	0	0	7	0	0	0	1	0	1	1	1	1	1	0	0	0
This study	257	SC3	2022	China	Tracheal aspiration	JBLAKK000000000	2749	20	7	0	0	12	1	7	1	0	0	0	0	0	1	1	0	1	0	1	0	0	1	0	0	0	0	1	0	18	0	2	1	2	1	1	1	1	1	0	1	1	1
This study	260	SC4	2022	China	Sputum	JBLAKL000000000	2761	15	6	0	0	6	3	5	0	0	1	0	0	1	0	0	0	0	0	0	0	0	1	0	0	1	0	1	0	15	0	1	1	2	1	1	1	1	1	1	1	1	0
This study	262	SC15	2022	China	Bronchoalveolar lavage fluid	JBLAKM000000000	2597	13	5	0	0	4	4	2	1	0	0	0	0	0	0	0	0	0	0	0	0	0	1	0	0	0	0	0	0	7	0	0	0	1	0	1	1	1	1	1	0	0	0
This study	263	SC15	2022	China	Tracheal aspiration	JBLAKN000000000	2733	10	5	0	0	4	1	2	1	0	0	0	0	0	0	0	0	0	0	0	0	0	1	0	0	0	0	0	0	7	0	0	0	1	0	1	1	1	1	1	0	0	0
This study	265	SC5	2022	China	Tracheal aspiration	JBLAKO000000000	2646	14	7	0	1	5	1	6	1	0	1	0	0	1	0	0	0	0	0	0	0	0	1	0	0	1	0	1	0	7	0	0	0	1	0	1	1	1	1	1	0	0	0
This study	266	SC9	2022	China	Sputum	JBLAKP000000000	2696	13	6	0	0	4	3	5	0	0	1	0	0	1	0	0	0	0	0	0	0	0	1	0	0	1	0	1	0	13	0	1	0	1	0	1	1	1	1	2	1	1	0
This study	267	SC8	2022	China	Bronchoalveolar lavage fluid	JBLAKQ000000000	2727	18	8	0	1	9	0	6	1	0	1	0	0	1	0	0	0	0	0	0	0	0	1	0	0	1	0	1	0	13	0	1	1	2	1	1	1	1	1	0	1	1	0
This study	268	SC8	2022	China	Sputum	JBLAKR000000000	2844	13	5	0	0	8	0	6	1	0	1	0	0	1	0	0	0	0	0	0	0	0	1	0	0	1	0	1	0	13	0	1	1	2	1	1	1	1	1	0	1	1	0
This study	269	SC5	2022	China	Sputum	JBLAKS000000000	2630	13	6	0	1	5	1	6	1	0	1	0	0	1	0	0	0	0	0	0	0	0	1	0	0	1	0	1	0	7	0	0	0	1	0	1	1	1	1	1	0	0	0
This study	270	SC5	2022	China	Tracheal aspiration	JBLAKT000000000	2633	16	7	0	1	5	3	6	1	0	1	0	0	1	0	0	0	0	0	0	0	0	1	0	0	1	0	1	0	7	0	0	0	1	0	1	1	1	1	1	0	0	0
This study	271	SC19	2022	China	Sputum	JBLAKU000000000	2532	13	7	0	0	2	4	1	0	0	0	0	0	0	0	0	0	0	0	0	0	0	1	0	0	0	0	0	0	9	0	1	0	1	0	1	1	1	1	0	1	0	0
This study	272	SC4	2022	China	Tracheal aspiration	JBLAKV000000000	2804	17	6	1	1	7	2	5	0	0	1	0	0	1	0	0	0	0	0	0	0	0	1	0	0	1	0	1	0	15	0	1	1	2	1	1	1	1	1	1	1	1	0
This study	273	SC4	2022	China	Bronchoalveolar lavage fluid	JBLAKW000000000	2804	16	6	1	0	6	3	5	0	0	1	0	0	1	0	0	0	0	0	0	0	0	1	0	0	1	0	1	0	15	0	1	1	2	1	1	1	1	1	1	1	1	0
This study	274	SC11	2022	China	Sputum	JBLAKX000000000	2675	13	5	0	0	6	2	2	1	0	0	0	0	0	0	0	0	0	0	0	0	0	1	0	0	0	0	0	0	10	0	1	1	2	1	1	1	1	1	1	0	0	0
This study	276	SC20	2022	China	Sputum	JBLAKY000000000	2606	18	8	0	1	6	3	5	0	0	1	0	0	1	0	0	0	0	0	0	0	0	1	0	0	1	0	1	0	7	0	0	0	1	0	1	1	1	1	1	0	0	0
This study	277	SC4	2022	China	Tracheal aspiration	JBLAKZ000000000	2698	14	7	0	1	5	1	5	0	0	1	0	0	1	0	0	0	0	0	0	0	0	1	0	0	1	0	1	0	15	0	1	1	2	1	1	1	1	1	1	1	1	0
This study	279	SC4	2022	China	Tracheal aspiration	JBLALA000000000	2697	18	10	0	1	5	2	5	0	0	1	0	0	1	0	0	0	0	0	0	0	0	1	0	0	1	0	1	0	15	0	1	1	2	1	1	1	1	1	1	1	1	0
This study	284	SC8	2022	China	Tracheal aspiration	JBLALB000000000	2758	20	9	0	1	9	1	6	1	0	1	0	0	1	0	0	0	0	0	0	0	0	1	0	0	1	0	1	0	13	0	1	1	2	1	1	1	1	1	0	1	1	0
This study	286	SC15	2022	China	Tracheal aspiration	JBLALC000000000	2630	12	5	0	0	5	2	1	1	0	0	0	0	0	0	0	0	0	0	0	0	0	0	0	0	0	0	0	0	5	0	0	0	1	0	1	1	1	1	0	0	0	0
This study	288	SC3	2022	China	Sputum	JBLALD000000000	2829	21	7	0	0	12	2	7	1	0	0	0	0	0	1	1	0	1	0	1	0	0	1	0	0	0	0	1	0	18	0	2	1	2	1	1	1	1	1	0	1	1	1
This study	289	SC15	2022	China	Sputum	JBLALE000000000	2618	13	5	0	0	5	3	2	1	0	0	0	0	0	0	0	0	0	0	0	0	0	1	0	0	0	0	0	0	7	0	0	0	1	0	1	1	1	1	1	0	0	0
This study	290	SC11	2022	China	Sputum	JBLALF000000000	2652	12	6	0	0	6	0	2	1	0	0	0	0	0	0	0	0	0	0	0	0	0	1	0	0	0	0	0	0	10	0	1	1	2	1	1	1	1	1	1	0	0	0
This study	291	SC20	2022	China	Wound secretions	JBLALG000000000	2582	15	7	0	0	7	1	6	1	0	1	0	0	1	0	0	0	0	0	0	0	0	1	0	0	1	0	1	0	11	0	0	0	1	0	1	1	1	1	1	1	1	0
This study	293	SC3	2022	China	Sputum	JBLALH000000000	2794	19	4	0	0	11	4	7	1	0	0	0	0	0	1	1	0	1	0	1	0	0	1	0	0	0	0	1	0	18	0	2	1	2	1	1	1	1	1	0	1	1	1
This study	294	SC15	2022	China	Sputum	JBLALI000000000	2619	13	6	0	0	4	3	2	1	0	0	0	0	0	0	0	0	0	0	0	0	0	1	0	0	0	0	0	0	7	0	0	0	1	0	1	1	1	1	1	0	0	0
This study	295	SC9	2022	China	Wound secretions	JBLALJ000000000	2576	16	11	0	0	4	1	5	0	0	1	0	0	1	0	0	0	0	0	0	0	0	1	0	0	1	0	1	0	13	0	1	0	1	0	1	1	1	1	2	1	1	0
This study	296	SC1	2022	China	Bronchoalveolar lavage fluid	JBLALK000000000	2738	19	9	0	0	6	4	6	1	0	0	0	0	0	1	1	0	1	0	1	0	0	1	0	0	0	0	0	0	14	0	2	1	2	1	1	1	1	1	0	1	1	0
This study	297	SC1	2022	China	Sputum	JBLALL000000000	2764	17	9	0	0	6	2	5	1	0	0	0	0	0	1	1	0	1	0	1	0	0	0	0	0	0	0	0	0	14	0	2	1	2	1	1	1	1	1	0	1	1	0
This study	298	SC5	2022	China	Tracheal aspiration	JBLALM000000000	2643	12	6	0	1	4	1	6	1	0	1	0	0	1	0	0	0	0	0	0	0	0	1	0	0	1	0	1	0	7	0	0	0	1	0	1	1	1	1	1	0	0	0
This study	300	SC15	2022	China	Sputum	JBLALN000000000	2616	8	1	0	0	4	3	2	1	0	0	0	0	0	0	0	0	0	0	0	0	0	1	0	0	0	0	0	0	7	0	0	0	1	0	1	1	1	1	1	0	0	0
This study	302	SC8	2022	China	Tracheal aspiration	JBLALO000000000	2760	17	8	0	0	8	1	6	1	0	1	0	0	1	0	0	0	0	0	0	0	0	1	0	0	1	0	1	0	13	0	1	1	2	1	1	1	1	1	0	1	1	0
This study	303	SC1	2022	China	Tracheal aspiration	JBLALP000000000	2716	18	8	1	0	6	3	6	1	0	0	0	0	0	1	1	0	1	0	1	0	0	1	0	0	0	0	0	0	14	0	2	1	2	1	1	1	1	1	0	1	1	0
This study	305	SC10	2022	China	Sputum	JBLALQ000000000	2803	9	1	0	1	7	0	6	1	0	1	0	0	1	0	0	0	0	0	0	0	0	1	0	0	1	0	1	0	9	0	0	0	1	0	1	1	1	1	0	1	1	0
This study	307	SC5	2022	China	Sputum	JBLALR000000000	2641	14	7	0	0	5	2	6	1	0	1	0	0	1	0	0	0	0	0	0	0	0	1	0	0	1	0	1	0	7	0	0	0	1	0	1	1	1	1	1	0	0	0
This study	309	SC5	2022	China	Sputum	JBLALS000000000	2645	16	8	0	1	5	2	6	1	0	1	0	0	1	0	0	0	0	0	0	0	0	1	0	0	1	0	1	0	7	0	0	0	1	0	1	1	1	1	1	0	0	0
This study	311	SC20	2022	China	Sputum	JBLALT000000000	2717	15	7	1	0	6	1	6	1	0	1	0	0	1	0	0	0	0	0	0	0	0	1	0	0	1	0	1	0	20	0	2	1	2	1	1	1	1	1	1	1	1	1
This study	312	SC12	2022	China	Tracheal aspiration	JBLALU000000000	2845	13	6	0	1	5	1	6	1	0	1	0	0	1	0	0	0	0	0	0	0	0	1	0	0	1	0	1	0	15	0	1	1	2	1	1	1	1	1	1	1	1	0
This study	315	SC14	2022	China	Sputum	JBLALV000000000	2642	17	8	0	1	5	3	5	0	0	1	0	0	1	0	0	0	0	0	0	0	0	1	0	0	1	0	1	0	5	0	0	0	1	0	1	1	1	1	0	0	0	0
This study	316	SC4	2022	China	Sputum	JBLALW000000000	2854	20	11	0	0	7	2	5	0	0	1	0	0	1	0	0	0	0	0	0	0	0	1	0	0	1	0	1	0	15	0	1	1	2	1	1	1	1	1	1	1	1	0
This study	317	SC8	2022	China	Tracheal aspiration	JBLALX000000000	2676	18	7	0	1	7	3	6	1	0	1	0	0	1	0	0	0	0	0	0	0	0	1	0	0	1	0	1	0	13	0	1	1	2	1	1	1	1	1	0	1	1	0
This study	318	SC8	2022	China	Sputum	JBLALY000000000	2676	17	8	0	1	7	1	6	1	0	1	0	0	1	0	0	0	0	0	0	0	0	1	0	0	1	0	1	0	13	0	1	1	2	1	1	1	1	1	0	1	1	0
This study	319	SC5	2022	China	Sputum	JBLALZ000000000	2643	14	8	0	0	4	2	6	1	0	1	0	0	1	0	0	0	0	0	0	0	0	1	0	0	1	0	1	0	7	0	0	0	1	0	1	1	1	1	1	0	0	0
This study	320	SC11	2022	China	Tracheal aspiration	JBLAMA000000000	2646	13	6	0	0	5	2	2	1	0	0	0	0	0	0	0	0	0	0	0	0	0	1	0	0	0	0	0	0	10	0	1	1	2	1	1	1	1	1	1	0	0	0
This study	321	SC11	2022	China	Tracheal aspiration	JBLAMB000000000	2645	11	4	0	0	5	2	2	1	0	0	0	0	0	0	0	0	0	0	0	0	0	1	0	0	0	0	0	0	10	0	1	1	2	1	1	1	1	1	1	0	0	0
This study	323	SC20	2022	China	Tracheal aspiration	JBLAMC000000000	2571	13	8	0	0	4	1	6	1	0	1	0	0	1	0	0	0	0	0	0	0	0	1	0	0	1	0	1	0	12	0	1	0	1	0	1	1	1	1	1	1	1	0
This study	325	SC3	2022	China	Sputum	JBLAMD000000000	2777	19	6	0	0	11	2	7	1	0	0	0	0	0	1	1	0	1	0	1	0	0	1	0	0	0	0	1	0	18	0	2	1	2	1	1	1	1	1	0	1	1	1
This study	327	SC3	2022	China	Sputum	JBLAME000000000	2880	20	9	0	0	10	1	5	0	0	0	0	0	0	1	1	0	1	0	0	0	0	1	0	0	0	0	1	0	14	0	2	1	2	1	1	1	1	1	0	1	1	0
This study	328	SC4	2022	China	Sputum	JBLAMF000000000	2852	13	6	0	0	6	1	5	0	0	1	0	0	1	0	0	0	0	0	0	0	0	1	0	0	1	0	1	0	15	0	1	1	2	1	1	1	1	1	1	1	1	0
This study	329	SC5	2022	China	Sputum	JBLAMG000000000	2628	14	5	0	1	5	3	6	1	0	1	0	0	1	0	0	0	0	0	0	0	0	1	0	0	1	0	1	0	7	0	0	0	1	0	1	1	1	1	1	0	0	0
This study	330	SC15	2022	China	Sputum	JBLAMH000000000	2594	10	3	0	0	5	2	2	1	0	0	0	0	0	0	0	0	0	0	0	0	0	1	0	0	0	0	0	0	7	0	0	0	1	0	1	1	1	1	1	0	0	0
This study	331	SC15	2022	China	Sputum	JBLAMI000000000	2696	16	6	0	1	5	4	6	1	0	1	0	0	1	0	0	0	0	0	0	0	0	1	0	0	1	0	1	0	7	0	0	0	1	0	1	1	1	1	1	0	0	0
This study	332	SC1	2022	China	Tracheal aspiration	JBLAMJ000000000	2728	15	6	0	0	6	3	5	1	0	0	0	0	0	1	1	0	1	0	1	0	0	0	0	0	0	0	0	0	14	0	2	1	2	1	1	1	1	1	0	1	1	0
This study	334	SC3	2022	China	Sputum	JBLAMK000000000	2764	21	7	0	0	12	2	6	1	0	0	0	0	0	1	1	0	1	0	1	0	0	0	0	0	0	0	1	0	18	0	2	1	2	1	1	1	1	1	0	1	1	1
This study	335	SC8	2022	China	Sputum	JBLAML000000000	2645	16	6	0	0	10	0	5	0	0	1	0	0	1	0	0	0	0	0	0	0	0	1	0	0	1	0	1	0	13	0	1	1	2	1	1	1	1	1	0	1	1	0
This study	336	SC12	2022	China	Tracheal aspiration	JBLAMM000000000	2806	17	7	0	1	7	2	6	1	0	1	0	0	1	0	0	0	0	0	0	0	0	1	0	0	1	0	1	0	16	0	1	1	2	1	1	1	1	1	2	1	1	0
This study	337	SC4	2022	China	Tracheal aspiration	JBLAMN000000000	2665	16	9	0	0	6	1	5	0	0	1	0	0	1	0	0	0	0	0	0	0	0	1	0	0	1	0	1	0	15	0	1	1	2	1	1	1	1	1	1	1	1	0
This study	338	SC4	2022	China	Tracheal aspiration	JBLAMO000000000	3088	20	9	1	1	9	0	6	1	0	1	0	0	1	0	0	0	0	0	0	0	0	1	0	0	1	0	1	0	17	0	1	1	2	1	1	1	1	1	2	1	1	0
This study	339	SC5	2022	China	Sputum	JBLAMP000000000	2630	18	9	0	1	5	3	6	1	0	1	0	0	1	0	0	0	0	0	0	0	0	1	0	0	1	0	1	0	7	0	0	0	1	0	1	1	1	1	1	0	0	0
This study	340	SC20	2022	China	Sputum	JBLAMQ000000000	2597	13	4	0	1	5	3	6	1	0	1	0	0	1	0	0	0	0	0	0	0	0	1	0	0	1	0	1	0	12	0	0	0	1	0	1	1	1	1	2	1	1	0
This study	341	SC1	2022	China	Tracheal aspiration	JBLAMR000000000	2728	17	8	1	0	6	2	5	1	0	0	0	0	0	1	1	0	1	0	1	0	0	0	0	0	0	0	0	0	14	0	2	1	2	1	1	1	1	1	0	1	1	0
This study	342	SC3	2022	China	Sputum	CP180362	2715	18	3	0	0	13	2	7	1	0	0	0	0	0	1	1	0	1	0	1	0	0	1	0	0	0	0	1	0	18	0	2	1	2	1	1	1	1	1	0	1	1	1
This study	343	SC11	2022	China	Drainage	JBLAMS000000000	2665	8	1	0	0	6	1	2	1	0	0	0	0	0	0	0	0	0	0	0	0	0	1	0	0	0	0	0	0	10	0	1	1	2	1	1	1	1	1	1	0	0	0
This study	345	SC4	2022	China	Tracheal aspiration	JBLAMT000000000	2700	13	7	0	0	6	0	4	0	0	1	0	0	1	0	0	0	0	0	0	0	0	1	0	0	1	0	0	0	15	0	1	1	2	1	1	1	1	1	1	1	1	0
This study	346	SC8	2022	China	Sputum	JBLAMU000000000	2674	14	7	0	1	6	0	6	1	0	1	0	0	1	0	0	0	0	0	0	0	0	1	0	0	1	0	1	0	13	0	1	1	2	1	1	1	1	1	0	1	1	0
This study	348	SC15	2022	China	Sputum	JBLAMV000000000	2742	10	4	0	0	5	1	2	1	0	0	0	0	0	0	0	0	0	0	0	0	0	1	0	0	0	0	0	0	12	0	0	0	1	0	1	1	1	1	2	1	1	0
This study	349	SC12	2022	China	Sputum	JBLAMW000000000	2846	15	10	0	0	5	0	6	1	0	1	0	0	1	0	0	0	0	0	0	0	0	1	0	0	1	0	1	0	15	0	1	1	2	1	1	1	1	1	1	1	1	0
This study	350	SC3	2022	China	Sputum	JBLAMX000000000	2773	19	5	0	0	12	2	7	1	0	0	0	0	0	1	1	0	1	0	1	0	0	1	0	0	0	0	1	0	18	0	2	1	2	1	1	1	1	1	0	1	1	1
This study	355	SC1	2021	China	Sputum	JBLAMY000000000	2729	15	7	0	0	6	2	5	1	0	0	0	0	0	1	1	0	1	0	1	0	0	0	0	0	0	0	0	0	14	0	2	1	2	1	1	1	1	1	0	1	1	0
This study	356	SC19	2021	China	Sputum	JBLAMZ000000000	2530	16	12	0	0	2	2	1	0	0	0	0	0	0	0	0	0	0	0	0	0	0	1	0	0	0	0	0	0	9	0	1	0	1	0	1	1	1	1	0	1	0	0
This study	359	SC8	2022	China	Tracheal aspiration	JBLANA000000000	2675	17	7	0	1	7	2	6	1	0	1	0	0	1	0	0	0	0	0	0	0	0	1	0	0	1	0	1	0	13	0	1	1	2	1	1	1	1	1	0	1	1	0
This study	361	SC15	2021	China	Sputum	JBLANB000000000	2655	17	6	0	0	7	4	2	1	0	0	0	0	0	0	0	0	0	0	0	0	0	1	0	0	0	0	0	0	7	0	0	0	1	0	1	1	1	1	1	0	0	0
This study	362	SC3	2022	China	Tracheal aspiration	JBLANC000000000	2724	18	4	0	0	12	2	7	1	0	0	0	0	0	1	1	0	1	0	1	0	0	1	0	0	0	0	1	0	18	0	2	1	2	1	1	1	1	1	0	1	1	1
This study	364	SC3	2021	China	Blood	JBLAND000000000	3160	23	8	0	0	14	1	7	1	0	0	0	0	0	1	1	0	1	0	1	0	0	1	0	0	0	0	1	0	18	0	2	1	2	1	1	1	1	1	0	1	1	1
This study	365	SC5	2022	China	Sputum	JBLANE000000000	2629	16	9	0	0	5	2	6	1	0	1	0	0	1	0	0	0	0	0	0	0	0	1	0	0	1	0	1	0	7	0	0	0	1	0	1	1	1	1	1	0	0	0
This study	367	SC15	2022	China	Sputum	JBLANF000000000	2738	14	4	0	1	6	3	6	1	0	1	0	0	1	0	0	0	0	0	0	0	0	1	0	0	1	0	1	0	7	0	0	0	1	0	1	1	1	1	1	0	0	0
This study	369	SC3	2022	China	Tracheal aspiration	JBLANG000000000	2757	20	8	0	0	10	2	5	0	0	0	0	0	0	1	1	0	1	0	0	0	0	1	0	0	0	0	1	0	18	0	2	1	2	1	1	1	1	1	0	1	1	1
This study	374	SC15	2021	China	Sputum	JBLANH000000000	2679	11	2	0	0	4	5	2	1	0	0	0	0	0	0	0	0	0	0	0	0	0	1	0	0	0	0	0	0	7	0	0	0	1	0	1	1	1	1	1	0	0	0
This study	375	SC12	2021	China	Sputum	JBLANI000000000	2782	13	5	0	1	5	2	6	1	0	1	0	0	1	0	0	0	0	0	0	0	0	1	0	0	1	0	1	0	16	0	1	1	2	1	1	1	1	1	2	1	1	0
This study	376	SC3	2022	China	Sputum	JBLANJ000000000	2780	20	9	0	0	9	2	6	1	0	0	0	0	0	1	1	0	1	0	1	0	0	0	0	0	0	0	1	0	18	0	2	1	2	1	1	1	1	1	0	1	1	1
This study	377	SC20	2022	China	Urine	JBLANK000000000	2629	12	8	0	0	3	1	6	1	0	1	0	0	1	0	0	0	0	0	0	0	0	1	0	0	1	0	1	0	7	0	0	0	1	0	1	1	1	1	1	0	0	0
This study	378	SC15	2022	China	Sputum	JBLANL000000000	2697	11	3	0	0	3	5	2	1	0	0	0	0	0	0	0	0	0	0	0	0	0	1	0	0	0	0	0	0	7	0	0	0	1	0	1	1	1	1	1	0	0	0
This study	379	SC18	2022	China	Wound secretions	JBLANM000000000	2440	13	7	0	0	3	3	1	0	0	0	0	0	0	0	0	0	0	0	1	0	0	0	0	0	0	0	0	0	8	0	0	0	0	0	1	1	1	1	0	1	1	0
This study	380	SC3	2021	China	Tracheal aspiration	JBLANN000000000	2866	16	7	0	0	6	3	4	1	0	0	0	0	0	0	0	0	0	0	1	0	0	1	0	0	0	0	1	0	18	0	2	1	2	1	1	1	1	1	0	1	1	1
This study	381	SC20	2021	China	Sputum	JBLANO000000000	2601	16	10	0	1	4	1	6	1	0	1	0	0	1	0	0	0	0	0	0	0	0	1	0	0	1	0	1	0	7	0	0	0	1	0	1	1	1	1	1	0	0	0
This study	383	SC11	2022	China	Tracheal aspiration	JBLANP000000000	2656	13	6	0	0	6	1	2	1	0	0	0	0	0	0	0	0	0	0	0	0	0	1	0	0	0	0	0	0	10	0	1	1	2	1	1	1	1	1	1	0	0	0
This study	385	SC11	2022	China	Sputum	JBLANQ000000000	2659	13	7	0	0	5	1	2	1	0	0	0	0	0	0	0	0	0	0	0	0	0	1	0	0	0	0	0	0	10	0	1	1	2	1	1	1	1	1	1	0	0	0
This study	386	SC11	2022	China	Sputum	JBLANR000000000	2676	12	5	0	0	6	1	2	1	0	0	0	0	0	0	0	0	0	0	0	0	0	1	0	0	0	0	0	0	10	0	1	1	2	1	1	1	1	1	1	0	0	0
This study	387	SC4	2022	China	Sputum	JBLANS000000000	2799	14	6	0	0	6	2	5	0	0	1	0	0	1	0	0	0	0	0	0	0	0	1	0	0	1	0	1	0	15	0	1	1	2	1	1	1	1	1	1	1	1	0
This study	388	SC12	2022	China	Sputum	JBLANT000000000	2841	14	6	0	0	6	2	6	1	0	1	0	0	1	0	0	0	0	0	0	0	0	1	0	0	1	0	1	0	15	0	1	1	2	1	1	1	1	1	1	1	1	0
This study	389	SC12	2022	China	Sputum	JBLANU000000000	2780	17	9	0	0	6	2	6	1	0	1	0	0	1	0	0	0	0	0	0	0	0	1	0	0	1	0	1	0	15	0	1	1	2	1	1	1	1	1	1	1	1	0
This study	390	SC2	2022	China	Tracheal aspiration	JBLANV000000000	2701	15	5	0	1	8	1	8	1	0	0	1	0	0	1	1	0	1	0	1	0	0	1	0	0	1	0	0	0	10	0	1	0	1	0	1	1	1	1	0	1	1	0
This study	392	SC12	2021	China	Blood	JBLANW000000000	2714	16	9	0	0	6	1	6	1	0	1	0	0	1	0	0	0	0	0	0	0	0	1	0	0	1	0	1	0	15	0	1	1	2	1	1	1	1	1	1	1	1	0
This study	395	SC15	2021	China	Sputum	JBLANX000000000	2700	13	5	0	0	4	4	2	1	0	0	0	0	0	0	0	0	0	0	0	0	0	1	0	0	0	0	0	0	7	0	0	0	1	0	1	1	1	1	1	0	0	0
NCBI	GCA_006538485	SC21	Unknown	Unknown	Unknown	GCA_006538485	2911	16	8	1	0	2	5	0	0	0	0	0	0	0	0	0	0	0	0	0	0	0	0	0	0	0	0	0	0	11	0	1	0	1	0	1	1	1	1	1	1	1	0
NCBI	GCA_022835015	SC20	2018	Japan	Unknown	GCA_022835015	2557	19	12	0	0	4	3	2	1	0	0	0	0	0	0	0	0	0	0	0	0	0	1	0	0	0	0	0	0	12	0	2	1	2	1	1	1	1	1	1	0	0	0
NCBI	GCA_900447625	SC21	1900	Unknown	Unknown	GCA_900447625	2589	21	15	0	0	2	4	0	0	0	0	0	0	0	0	0	0	0	0	0	0	0	0	0	0	0	0	0	0	11	0	1	0	1	0	1	1	1	1	1	1	1	0
NCBI	GCA_900683645	SC21	Unknown	Unknown	Unknown	GCA_900683645	2725	30	13	1	1	9	6	4	0	0	0	0	0	0	0	0	0	0	1	1	0	0	1	0	0	1	0	0	0	15	0	2	1	2	1	1	1	1	1	1	1	1	0
NCBI	GCA_026322835	SC21	2020	Canada	Sputum	GCA_026322835	2608	14	8	0	0	5	1	6	2	0	0	0	0	0	0	0	0	0	0	0	0	0	2	0	0	0	0	2	0	5	0	1	0	0	0	1	1	1	1	0	0	0	0
NCBI	GCA_026311095	SC3	2020	Nigeria	Swabs	GCA_026311095	2723	15	5	0	0	9	1	12	0	0	0	0	0	0	2	2	0	2	0	2	0	0	2	0	0	0	0	2	0	10	0	1	0	1	0	1	1	1	1	0	1	1	0
NCBI	GCA_947254015	SC18	2008	United States	Other Specimen	GCA_947254015	2528	8	4	0	0	2	2	0	0	0	0	0	0	0	0	0	0	0	0	0	0	0	0	0	0	0	0	0	0	12	1	1	0	1	0	1	1	1	1	1	1	0	0
NCBI	GCA_963512055	SC18	2019	United States	Urine	GCA_963512055	2303	5	4	0	0	1	0	0	0	0	0	0	0	0	0	0	0	0	0	0	0	0	0	0	0	0	0	0	0	12	1	1	0	1	0	1	1	1	1	1	1	0	0
NCBI	GCA_938044385	SC21	2015	United States	Other Specimen	GCA_938044385	2701	8	0	0	0	7	1	3	0	0	0	0	0	0	1	0	0	1	0	0	0	0	1	0	0	0	0	0	0	15	1	2	1	1	1	1	1	1	1	1	1	0	0
NCBI	GCA_900447675	SC21	1900	Unknown	Unknown	GCA_900447675	2727	16	8	0	0	2	6	0	0	0	0	0	0	0	0	0	0	0	0	0	0	0	0	0	0	0	0	0	0	11	0	1	0	1	0	1	1	1	1	1	1	1	0
NCBI	GCA_018164715	SC19	2018	Denmark	Swabs	GCA_018164715	2537	9	5	0	0	4	0	0	0	0	0	0	0	0	0	0	0	0	0	0	0	0	0	0	0	0	0	0	0	9	0	1	0	1	0	1	1	1	1	0	1	0	0
NCBI	GCA_018178195	SC19	2018	Denmark	Swabs	GCA_018178195	2504	10	6	0	0	2	2	0	0	0	0	0	0	0	0	0	0	0	0	0	0	0	0	0	0	0	0	0	0	9	0	1	0	1	0	1	1	1	1	0	1	0	0
NCBI	GCA_018144015	SC16	2018	Denmark	Sputum	GCA_018144015	2528	15	8	0	0	5	2	2	0	0	0	0	0	0	0	0	0	0	0	0	0	0	2	0	0	0	0	0	0	8	0	1	0	1	0	1	1	1	1	1	0	0	0
NCBI	GCA_000159135	SC21	Unknown	Unknown	Unknown	GCA_000159135	2540	13	9	0	0	3	1	0	0	0	0	0	0	0	0	0	0	0	0	0	0	0	0	0	0	0	0	0	0	11	0	1	0	1	0	1	1	1	1	1	1	1	0
NCBI	GCA_001053405	SC21	Unknown	United States	Unknown	GCA_001053405	2711	16	7	0	0	7	2	3	0	0	0	0	0	0	0	1	0	0	0	0	0	0	1	0	0	0	0	1	0	9	0	1	0	0	0	1	1	1	1	0	1	1	0
NCBI	GCA_001053435	SC21	Unknown	United States	Unknown	GCA_001053435	2704	11	5	0	0	5	1	2	0	0	0	0	0	0	0	0	0	0	0	0	0	0	1	0	0	0	0	1	0	5	0	1	0	0	0	1	1	1	1	0	0	0	0
NCBI	GCA_001076975	SC21	Unknown	United States	Unknown	GCA_001076975	2596	11	5	0	0	5	1	5	1	0	0	0	0	0	1	1	0	1	0	0	0	0	1	0	0	0	0	0	0	15	0	2	1	2	1	1	1	1	1	1	1	1	0
NCBI	GCA_001055405	SC21	Unknown	United States	Unknown	GCA_001055405	2582	10	6	0	0	3	1	2	0	0	0	0	0	0	0	0	0	0	0	0	0	0	1	0	0	0	0	1	0	9	0	1	0	0	0	1	1	1	1	0	1	1	0
NCBI	GCA_001058455	SC21	Unknown	United States	Unknown	GCA_001058455	2507	12	8	0	0	3	1	0	0	0	0	0	0	0	0	0	0	0	0	0	0	0	0	0	0	0	0	0	0	11	1	1	0	1	0	1	1	1	1	0	1	1	0
NCBI	GCA_001059665	SC21	Unknown	United States	Unknown	GCA_001059665	2621	16	8	0	0	8	0	2	0	0	0	0	0	0	0	0	0	0	0	0	0	0	1	0	0	0	0	1	0	9	0	2	1	1	1	1	1	1	1	0	0	0	0
NCBI	GCA_001059955	SC21	Unknown	United States	Unknown	GCA_001059955	2615	20	8	0	0	9	3	2	0	0	0	0	0	0	0	0	0	0	0	0	0	0	1	0	0	0	0	1	0	9	0	2	1	1	1	1	1	1	1	0	0	0	0
NCBI	GCA_000988225	SC18	Unknown	Brazil	Urine	GCA_000988225	2531	9	3	0	0	4	2	0	0	0	0	0	0	0	0	0	0	0	0	0	0	0	0	0	0	0	0	0	0	8	0	1	0	1	0	1	1	1	1	1	0	0	0
NCBI	GCA_002865925	SC6	2009	Brazil	Unknown	GCA_002865925	2860	19	4	0	0	11	4	6	0	0	0	0	0	0	1	1	0	1	0	2	0	0	1	0	0	0	0	0	0	16	0	2	1	2	1	1	1	1	1	1	1	1	0
NCBI	GCA_002775095	SC6	Unknown	Brazil	blood	GCA_002775095	2464	12	5	0	0	6	1	3	0	0	0	0	0	0	1	0	0	1	0	1	0	0	0	0	0	0	0	0	0	12	0	1	0	1	0	1	1	1	1	1	1	1	0
NCBI	GCA_002775055	SC6	Unknown	Brazil	blood	GCA_002775055	2707	18	4	0	0	11	3	4	0	0	0	0	0	0	1	1	0	1	0	1	0	0	0	0	0	0	0	0	0	15	0	2	1	2	1	1	1	1	1	1	1	1	0
NCBI	GCA_002775065	SC6	2011	Brazil	Other Specimen	GCA_002775065	2957	23	12	0	0	4	7	3	0	0	0	0	0	0	1	0	0	1	0	1	0	0	0	0	0	0	0	0	0	8	0	1	0	1	0	0	0	0	0	1	1	1	0
NCBI	GCA_002775105	SC6	Unknown	Brazil	Unknown	GCA_002775105	2997	17	9	0	0	6	2	0	0	0	0	0	0	0	0	0	0	0	0	0	0	0	0	0	0	0	0	0	0	10	0	1	0	1	0	1	1	1	1	0	1	1	0
NCBI	GCA_002804085	SC21	2016	United States	Tracheal Aspiration	GCA_002804085	2857	32	12	0	0	8	12	3	1	0	0	0	0	0	0	0	0	0	0	0	0	0	1	0	0	0	0	1	0	15	1	2	1	2	1	1	1	1	1	0	1	1	0
NCBI	GCA_016088575	SC21	2016	United States	Sputum	GCA_016088575	2727	13	2	1	0	9	1	12	2	0	0	0	0	0	2	2	0	2	0	2	0	0	2	0	0	0	0	0	0	16	1	2	1	1	1	1	1	1	1	1	1	1	0
NCBI	GCA_002803965	SC21	2016	United States	Sputum	GCA_002803965	2807	23	7	1	0	5	10	6	1	0	0	0	0	0	1	1	0	1	0	1	0	0	1	0	0	0	0	0	0	14	0	2	1	2	1	1	1	1	1	0	1	1	0
NCBI	GCA_016084535	SC21	2016	United States	Sputum	GCA_016084535	2660	12	4	1	0	5	2	4	0	0	0	0	0	0	0	0	0	0	0	0	0	0	2	0	0	0	0	2	0	16	1	2	1	1	1	1	1	1	1	1	1	1	0
NCBI	GCA_016085355	SC21	2016	United States	Sputum	GCA_016085355	2702	12	3	0	0	8	1	6	2	0	0	0	0	0	0	0	0	0	0	0	0	0	2	0	0	0	0	2	0	15	1	2	1	2	1	1	1	1	1	0	1	1	0
NCBI	GCA_016084555	SC21	2016	United States	Bronchoalveolar lavage fluid	GCA_016084555	2652	13	5	0	0	7	1	6	2	0	0	0	0	0	0	0	0	0	0	0	0	0	2	0	0	0	0	2	0	12	1	1	0	1	0	1	1	1	1	1	1	1	0
NCBI	GCA_015892025	SC21	Unknown	Unknown	Unknown	GCA_015892025	2734	12	5	0	0	5	2	12	0	0	0	0	0	0	2	2	0	2	0	2	0	0	2	0	0	0	0	2	0	9	0	1	0	0	0	1	1	1	1	0	1	1	0
NCBI	GCA_015892105	SC21	Unknown	Unknown	Unknown	GCA_015892105	2729	11	4	0	0	5	2	12	0	0	0	0	0	0	2	2	0	2	0	2	0	0	2	0	0	0	0	2	0	9	0	1	0	0	0	1	1	1	1	0	1	1	0
NCBI	GCA_016084495	SC21	2017	United States	Bronchoalveolar lavage fluid	GCA_016084495	2701	14	8	0	0	5	1	6	2	0	0	0	0	0	0	0	0	0	0	0	0	0	2	0	0	0	0	2	0	11	0	1	0	1	0	1	1	1	1	1	1	1	0
NCBI	GCA_003202245	SC21	2010	Brazil	blood	GCA_003202245	2856	19	10	0	1	8	0	6	0	0	0	0	0	0	1	1	0	1	0	1	0	0	1	0	0	1	0	0	0	13	0	2	1	2	1	0	1	1	1	0	1	1	0
NCBI	GCA_003202375	SC6	2011	Brazil	blood	GCA_003202375	2892	19	7	0	0	11	1	6	0	0	0	0	0	0	1	1	0	1	0	2	0	0	1	0	0	0	0	0	0	15	0	2	1	2	1	1	1	1	1	1	1	1	0
NCBI	GCA_003202295	SC6	2011	Brazil	Other Specimen	GCA_003202295	2669	21	9	0	1	9	2	7	0	0	0	0	0	0	1	1	0	1	0	1	0	0	1	0	0	1	0	1	0	10	0	1	0	1	0	1	1	1	1	0	1	1	0
NCBI	GCA_003202335	SC6	2011	Brazil	blood	GCA_003202335	2771	24	8	0	0	13	3	6	0	0	0	0	0	0	1	1	0	1	0	2	0	0	1	0	0	0	0	0	0	20	0	3	2	3	2	1	1	1	1	1	1	1	0
NCBI	GCA_003202355	SC6	2012	Brazil	blood	GCA_003202355	2664	18	8	0	1	8	1	7	0	0	0	0	0	0	1	1	0	1	0	1	0	0	1	0	0	1	0	1	0	10	0	1	0	1	0	1	1	1	1	0	1	1	0
NCBI	GCA_014610855	SC18	2009	Brazil	Wound Secretions	GCA_014610855	2882	17	5	1	0	7	4	0	0	0	0	0	0	0	0	0	0	0	0	0	0	0	0	0	0	0	0	0	0	8	0	1	0	1	0	1	1	1	1	1	0	0	0
NCBI	GCA_014610885	SC6	2009	Brazil	blood	GCA_014610885	2740	24	9	0	0	12	3	5	0	0	0	0	0	0	1	1	0	1	0	1	0	0	1	0	0	0	0	0	0	15	0	2	1	2	1	1	1	1	1	1	1	0	0
NCBI	GCA_008373895	SC21	2011	United States	Other Specimen	GCA_008373895	2611	15	7	0	1	5	2	10	1	0	0	1	0	1	1	1	0	1	0	1	0	0	1	0	0	1	0	1	0	8	1	1	0	0	0	1	1	1	1	1	0	0	0
NCBI	GCA_015945475	SC14	2017	China	Sputum	GCA_015945475	2645	12	6	0	1	5	0	12	2	0	2	0	0	2	0	0	0	0	0	0	0	0	2	0	0	2	0	2	0	7	0	0	0	1	0	1	1	1	1	1	0	0	0
NCBI	GCA_015945675	SC14	2017	China	Sputum	GCA_015945675	2571	11	5	0	0	5	1	12	2	0	2	0	0	2	0	0	0	0	0	0	0	0	2	0	0	2	0	2	0	7	0	0	0	1	0	1	1	1	1	1	0	0	0
NCBI	GCA_015945535	SC19	2017	China	Sputum	GCA_015945535	2518	12	7	0	0	4	1	0	0	0	0	0	0	0	0	0	0	0	0	0	0	0	0	0	0	0	0	0	0	6	0	1	0	1	0	1	1	1	1	0	0	0	0
NCBI	GCA_015945595	SC17	2017	China	Sputum	GCA_015945595	2741	19	7	0	2	8	2	18	2	0	0	2	0	0	2	2	0	2	0	2	0	0	2	0	0	2	0	2	0	10	0	1	0	1	0	1	1	1	1	0	1	1	0
NCBI	GCA_015945895	SC20	2017	China	Sputum	GCA_015945895	2561	15	9	0	0	4	2	12	2	0	2	0	0	2	0	0	0	0	0	0	0	0	2	0	0	2	0	2	0	5	0	0	0	1	0	1	1	1	1	0	0	0	0
NCBI	GCA_015945935	SC14	2017	China	Sputum	GCA_015945935	2545	14	8	0	0	5	1	12	2	0	2	0	0	2	0	0	0	0	0	0	0	0	2	0	0	2	0	2	0	7	0	0	0	1	0	1	1	1	1	1	0	0	0
NCBI	GCA_015946325	SC13	2017	China	Sputum	GCA_015946325	2499	8	5	0	0	3	0	2	2	0	0	0	0	0	0	0	0	0	0	0	0	0	0	0	0	0	0	0	0	7	0	0	0	1	0	1	1	1	1	1	0	0	0
NCBI	GCA_015946265	SC20	2017	China	Sputum	GCA_015946265	2508	10	5	0	0	3	2	2	2	0	0	0	0	0	0	0	0	0	0	0	0	0	0	0	0	0	0	0	0	7	0	0	0	1	0	1	1	1	1	1	0	0	0
NCBI	GCA_015945575	SC20	2017	China	Sputum	GCA_015945575	2513	12	7	0	0	5	0	0	0	0	0	0	0	0	0	0	0	0	0	0	0	0	0	0	0	0	0	0	0	7	0	0	0	1	0	1	1	1	1	1	0	0	0
NCBI	GCA_015945755	SC14	2017	China	Sputum	GCA_015945755	2583	13	5	0	0	6	2	12	2	0	2	0	0	2	0	0	0	0	0	0	0	0	2	0	0	2	0	2	0	7	0	0	0	1	0	1	1	1	1	1	0	0	0
NCBI	GCA_015944815	SC17	2017	China	Sputum	GCA_015944815	2759	19	7	0	2	8	2	18	2	0	0	2	0	0	2	2	0	2	0	2	0	0	2	0	0	2	0	2	0	10	0	1	0	1	0	1	1	1	1	0	1	1	0
NCBI	GCA_015944615	SC7	2017	China	Sputum	GCA_015944615	2676	19	9	0	0	7	3	12	2	0	0	0	0	0	2	2	0	2	0	2	0	0	2	0	0	0	0	0	0	12	1	1	0	1	0	1	1	1	1	1	1	1	0
NCBI	GCA_015945255	SC7	2017	China	Sputum	GCA_015945255	2569	19	11	0	0	6	2	2	0	0	0	0	0	0	0	0	0	0	0	0	0	0	0	0	0	0	0	2	0	12	1	1	0	1	0	1	1	1	1	1	1	1	0
NCBI	GCA_015944755	SC14	2017	China	Sputum	GCA_015944755	2561	14	6	0	1	5	2	12	2	0	2	0	0	2	0	0	0	0	0	0	0	0	2	0	0	2	0	2	0	7	0	0	0	1	0	1	1	1	1	1	0	0	0
NCBI	GCA_015945635	SC14	2017	China	Sputum	GCA_015945635	2584	13	6	0	0	5	2	12	2	0	2	0	0	2	0	0	0	0	0	0	0	0	2	0	0	2	0	2	0	7	0	0	0	1	0	1	1	1	1	1	0	0	0
NCBI	GCA_015945715	SC14	2017	China	Sputum	GCA_015945715	2708	14	5	0	0	6	3	12	2	0	2	0	0	2	0	0	0	0	0	0	0	0	2	0	0	2	0	2	0	7	0	0	0	1	0	1	1	1	1	1	0	0	0
NCBI	GCA_015945805	SC14	2017	China	Sputum	GCA_015945805	2591	15	7	0	0	5	3	12	2	0	2	0	0	2	0	0	0	0	0	0	0	0	2	0	0	2	0	2	0	7	0	0	0	1	0	1	1	1	1	1	0	0	0
NCBI	GCA_015945735	SC14	2017	China	Sputum	GCA_015945735	2566	15	7	0	0	6	2	12	2	0	2	0	0	2	0	0	0	0	0	0	0	0	2	0	0	2	0	2	0	7	0	0	0	1	0	1	1	1	1	1	0	0	0
NCBI	GCA_015945815	SC3	2017	China	Sputum	GCA_015945815	2987	17	6	0	0	9	2	14	2	0	0	0	0	0	2	2	0	2	0	2	0	0	2	0	0	0	0	2	0	18	0	2	1	2	1	1	1	1	1	0	1	1	1
NCBI	GCA_015945795	SC14	2017	China	Sputum	GCA_015945795	2560	13	5	0	1	6	1	12	2	0	2	0	0	2	0	0	0	0	0	0	0	0	2	0	0	2	0	2	0	7	0	0	0	1	0	1	1	1	1	1	0	0	0
NCBI	GCA_015945775	SC14	2017	China	Sputum	GCA_015945775	2575	15	6	0	0	7	2	10	0	0	2	0	0	2	0	0	0	0	0	0	0	0	2	0	0	2	0	2	0	7	0	0	0	1	0	1	1	1	1	1	0	0	0
NCBI	GCA_015945785	SC7	2017	China	Sputum	GCA_015945785	2577	20	12	0	0	6	2	2	0	0	0	0	0	0	0	0	0	0	0	0	0	0	0	0	0	0	0	2	0	12	1	1	0	1	0	1	1	1	1	1	1	1	0
NCBI	GCA_015945915	SC16	2017	China	Sputum	GCA_015945915	2553	14	9	0	0	3	2	4	2	0	0	0	0	0	0	0	0	0	0	0	0	0	2	0	0	0	0	0	0	8	0	1	0	1	0	1	1	1	1	1	0	0	0
NCBI	GCA_015945875	SC14	2017	China	Sputum	GCA_015945875	2588	15	7	0	1	6	1	12	2	0	2	0	0	2	0	0	0	0	0	0	0	0	2	0	0	2	0	2	0	7	0	0	0	1	0	1	1	1	1	1	0	0	0
NCBI	GCA_015946085	SC14	2017	China	Sputum	GCA_015946085	2606	13	7	0	0	5	1	12	2	0	2	0	0	2	0	0	0	0	0	0	0	0	2	0	0	2	0	2	0	7	0	0	0	1	0	1	1	1	1	1	0	0	0
NCBI	GCA_015946025	SC14	2017	China	Sputum	GCA_015946025	2667	13	6	0	0	5	2	12	2	0	2	0	0	2	0	0	0	0	0	0	0	0	2	0	0	2	0	2	0	7	0	0	0	1	0	1	1	1	1	1	0	0	0
NCBI	GCA_015946145	SC14	2017	China	Sputum	GCA_015946145	2635	13	6	0	0	5	2	12	2	0	2	0	0	2	0	0	0	0	0	0	0	0	2	0	0	2	0	2	0	7	0	0	0	1	0	1	1	1	1	1	0	0	0
NCBI	GCA_015946105	SC14	2017	China	Sputum	GCA_015946105	2564	13	6	0	1	4	2	12	2	0	2	0	0	2	0	0	0	0	0	0	0	0	2	0	0	2	0	2	0	7	0	0	0	1	0	1	1	1	1	1	0	0	0
NCBI	GCA_015946005	SC17	2017	China	Sputum	GCA_015946005	2776	19	7	0	2	7	3	18	2	0	0	2	0	0	2	2	0	2	0	2	0	0	2	0	0	2	0	2	0	10	0	1	0	1	0	1	1	1	1	0	1	1	0
NCBI	GCA_015946065	SC20	2017	China	Sputum	GCA_015946065	2556	9	5	0	0	3	1	4	2	0	0	0	0	0	0	0	0	0	0	0	0	0	2	0	0	0	0	0	0	7	0	0	0	1	0	1	1	1	1	1	0	0	0
NCBI	GCA_015946045	SC3	2017	China	Sputum	GCA_015946045	2979	14	6	0	0	7	1	15	2	0	0	0	0	0	2	2	0	2	0	2	0	0	3	0	0	0	0	2	0	18	0	2	1	2	1	1	1	1	1	0	1	1	1
NCBI	GCA_015946165	SC3	2017	China	Sputum	GCA_015946165	2948	17	6	0	0	8	3	15	2	0	0	0	0	0	2	2	0	2	0	2	0	0	3	0	0	0	0	2	0	18	0	2	1	2	1	1	1	1	1	0	1	1	1
NCBI	GCA_015945985	SC2	2017	China	Sputum	GCA_015945985	2732	18	5	1	0	10	2	14	2	0	0	2	0	0	2	2	0	0	0	2	0	0	2	0	0	2	0	0	0	10	0	1	0	1	0	1	1	1	1	0	1	1	0
NCBI	GCA_015945955	SC14	2017	China	Sputum	GCA_015945955	2564	13	7	0	0	5	1	12	2	0	2	0	0	2	0	0	0	0	0	0	0	0	2	0	0	2	0	2	0	7	0	0	0	1	0	1	1	1	1	1	0	0	0
NCBI	GCA_015946845	SC16	2017	China	Sputum	GCA_015946845	2551	15	9	0	0	3	3	4	2	0	0	0	0	0	0	0	0	0	0	0	0	0	2	0	0	0	0	0	0	8	0	1	0	1	0	1	1	1	1	1	0	0	0
NCBI	GCA_015946905	SC14	2017	China	Sputum	GCA_015946905	2592	17	10	0	0	6	1	12	2	0	2	0	0	2	0	0	0	0	0	0	0	0	2	0	0	2	0	2	0	7	0	0	0	1	0	1	1	1	1	1	0	0	0
NCBI	GCA_015946465	SC7	2017	China	Sputum	GCA_015946465	2718	16	10	0	0	5	1	2	0	0	0	0	0	0	0	0	0	0	0	0	0	0	0	0	0	0	0	2	0	12	1	1	0	1	0	1	1	1	1	1	1	1	0
NCBI	GCA_015946945	SC17	2017	China	Sputum	GCA_015946945	2765	18	8	0	0	9	1	14	2	0	0	0	0	0	2	2	0	2	0	2	0	0	2	0	0	0	0	2	0	14	0	2	1	2	1	1	1	1	1	0	1	1	0
NCBI	GCA_015946645	SC14	2017	China	Sputum	GCA_015946645	2553	11	6	0	0	4	1	12	2	0	2	0	0	2	0	0	0	0	0	0	0	0	2	0	0	2	0	2	0	7	0	0	0	1	0	1	1	1	1	1	0	0	0
NCBI	GCA_015946485	SC14	2017	China	Sputum	GCA_015946485	2568	15	8	0	0	6	1	12	2	0	2	0	0	2	0	0	0	0	0	0	0	0	2	0	0	2	0	2	0	7	0	0	0	1	0	1	1	1	1	1	0	0	0
NCBI	GCA_015946775	SC20	2017	China	Sputum	GCA_015946775	2588	13	6	1	0	4	2	12	2	0	2	0	0	2	0	0	0	0	0	0	0	0	2	0	0	2	0	2	0	7	0	0	0	1	0	1	1	1	1	1	0	0	0
NCBI	GCA_015946445	SC14	2017	China	Sputum	GCA_015946445	2606	15	8	0	1	5	1	12	2	0	2	0	0	2	0	0	0	0	0	0	0	0	2	0	0	2	0	2	0	7	0	0	0	1	0	1	1	1	1	1	0	0	0
NCBI	GCA_015945355	SC20	2017	China	Sputum	GCA_015945355	2583	13	7	0	0	4	2	4	2	0	0	0	0	0	0	0	0	0	0	0	0	0	2	0	0	0	0	0	0	7	0	0	0	1	0	1	1	1	1	1	0	0	0
NCBI	GCA_015946595	SC13	2017	China	Sputum	GCA_015946595	2586	9	5	0	0	3	1	4	2	0	0	0	0	0	0	0	0	0	0	0	0	0	2	0	0	0	0	0	0	7	0	0	0	1	0	1	1	1	1	1	0	0	0
NCBI	GCA_015946745	SC14	2017	China	Sputum	GCA_015946745	2572	11	5	0	0	4	2	12	2	0	2	0	0	2	0	0	0	0	0	0	0	0	2	0	0	2	0	2	0	7	0	0	0	1	0	1	1	1	1	1	0	0	0
NCBI	GCA_015946585	SC14	2017	China	Sputum	GCA_015946585	2572	16	8	0	1	5	2	12	2	0	2	0	0	2	0	0	0	0	0	0	0	0	2	0	0	2	0	2	0	7	0	0	0	1	0	1	1	1	1	1	0	0	0
NCBI	GCA_015946565	SC2	2018	China	Sputum	GCA_015946565	2730	17	5	1	0	9	2	14	2	0	0	2	0	0	2	2	0	0	0	2	0	0	2	0	0	2	0	0	0	10	0	1	0	1	0	1	1	1	1	0	1	1	0
NCBI	GCA_015946985	SC14	2018	China	Sputum	GCA_015946985	2592	16	6	0	0	8	2	12	2	0	2	0	0	2	0	0	0	0	0	0	0	0	2	0	0	2	0	2	0	7	0	0	0	1	0	1	1	1	1	1	0	0	0
NCBI	GCA_015947045	SC14	2018	China	Sputum	GCA_015947045	2585	14	4	0	1	8	1	12	2	0	2	0	0	2	0	0	0	0	0	0	0	0	2	0	0	2	0	2	0	7	0	0	0	1	0	1	1	1	1	1	0	0	0
NCBI	GCA_015947025	SC21	2018	China	Sputum	GCA_015947025	2651	14	8	0	0	5	1	6	2	0	0	0	0	0	0	0	0	0	0	0	0	0	2	0	0	0	0	2	0	16	0	2	1	2	1	1	1	1	1	1	1	1	0
NCBI	GCA_015946965	SC14	2018	China	Sputum	GCA_015946965	2566	14	7	0	0	5	2	12	2	0	2	0	0	2	0	0	0	0	0	0	0	0	2	0	0	2	0	2	0	7	0	0	0	1	0	1	1	1	1	1	0	0	0
NCBI	GCA_015946525	SC13	2017	China	Urine	GCA_015946525	2505	9	5	0	0	4	0	2	2	0	0	0	0	0	0	0	0	0	0	0	0	0	0	0	0	0	0	0	0	7	0	0	0	1	0	1	1	1	1	1	0	0	0
NCBI	GCA_015946665	SC2	2018	China	Sputum	GCA_015946665	2723	17	5	1	0	9	2	14	2	0	0	2	0	0	2	2	0	0	0	2	0	0	2	0	0	2	0	0	0	10	0	1	0	1	0	1	1	1	1	0	1	1	0
NCBI	GCA_015947065	SC14	2018	China	Sputum	GCA_015947065	2585	18	9	0	1	6	2	12	2	0	2	0	0	2	0	0	0	0	0	0	0	0	2	0	0	2	0	2	0	7	0	0	0	1	0	1	1	1	1	1	0	0	0
NCBI	GCA_015946625	SC14	2018	China	Sputum	GCA_015946625	2621	20	9	0	1	8	2	12	2	0	2	0	0	2	0	0	0	0	0	0	0	0	2	0	0	2	0	2	0	7	0	0	0	1	0	1	1	1	1	1	0	0	0
NCBI	GCA_015946725	SC2	2018	China	Sputum	GCA_015946725	2729	17	5	1	0	9	2	14	2	0	0	2	0	0	2	2	0	0	0	2	0	0	2	0	0	2	0	0	0	10	0	1	0	1	0	1	1	1	1	0	1	1	0
NCBI	GCA_015946685	SC19	2018	China	Urine	GCA_015946685	2423	15	9	1	0	3	2	2	0	0	0	0	0	0	0	0	0	0	0	0	0	0	2	0	0	0	0	0	0	9	0	1	0	1	0	1	1	1	1	0	1	0	0
NCBI	GCA_015946505	SC2	2018	China	Sputum	GCA_015946505	2730	17	5	1	0	9	2	14	2	0	0	2	0	0	2	2	0	0	0	2	0	0	2	0	0	2	0	0	0	10	0	1	0	1	0	1	1	1	1	0	1	1	0
NCBI	GCA_015947005	SC9	2018	China	Sputum	GCA_015947005	2662	16	9	0	1	5	1	13	2	0	2	0	0	2	0	0	0	0	0	0	0	0	3	0	0	2	0	2	0	13	0	1	0	1	0	1	1	1	1	2	1	1	0
NCBI	GCA_015946545	SC14	2018	China	Sputum	GCA_015946545	2557	12	6	0	0	5	1	12	2	0	2	0	0	2	0	0	0	0	0	0	0	0	2	0	0	2	0	2	0	7	0	0	0	1	0	1	1	1	1	1	0	0	0
NCBI	GCA_015946765	SC20	2018	China	blood	GCA_015946765	2740	15	6	0	0	5	4	4	2	0	0	0	0	0	0	0	0	0	0	0	0	0	2	0	0	0	0	0	0	7	0	0	0	1	0	1	1	1	1	1	0	0	0
NCBI	GCA_015946705	SC2	2018	China	Sputum	GCA_015946705	2730	17	5	1	0	9	2	14	2	0	0	2	0	0	2	2	0	0	0	2	0	0	2	0	0	2	0	0	0	10	0	1	0	1	0	1	1	1	1	0	1	1	0
NCBI	GCA_015946825	SC14	2018	China	Sputum	GCA_015946825	2551	11	6	0	0	4	1	12	2	0	2	0	0	2	0	0	0	0	0	0	0	0	2	0	0	2	0	2	0	7	0	0	0	1	0	1	1	1	1	1	0	0	0
NCBI	GCA_015946865	SC20	2018	China	Sputum	GCA_015946865	2534	14	8	0	0	4	2	4	2	0	0	0	0	0	0	0	0	0	0	0	0	0	2	0	0	0	0	0	0	7	0	0	0	1	0	1	1	1	1	1	0	0	0
NCBI	GCA_015947945	SC20	2018	China	Sputum	GCA_015947945	2572	14	8	0	0	4	2	4	2	0	0	0	0	0	0	0	0	0	0	0	0	0	2	0	0	0	0	0	0	7	0	0	0	1	0	1	1	1	1	1	0	0	0
NCBI	GCA_015947105	SC2	2018	China	Sputum	GCA_015947105	2727	18	5	1	0	10	2	14	2	0	0	2	0	0	2	2	0	0	0	2	0	0	2	0	0	2	0	0	0	10	0	1	0	1	0	1	1	1	1	0	1	1	0
NCBI	GCA_015946925	SC14	2018	China	Sputum	GCA_015946925	2559	12	6	0	0	6	0	12	2	0	2	0	0	2	0	0	0	0	0	0	0	0	2	0	0	2	0	2	0	7	0	0	0	1	0	1	1	1	1	1	0	0	0
NCBI	GCA_015946885	SC14	2018	China	Sputum	GCA_015946885	2582	13	7	0	0	5	1	12	2	0	2	0	0	2	0	0	0	0	0	0	0	0	2	0	0	2	0	2	0	7	0	0	0	1	0	1	1	1	1	1	0	0	0
NCBI	GCA_015946805	SC14	2018	China	Sputum	GCA_015946805	2660	11	5	0	0	5	1	12	2	0	2	0	0	2	0	0	0	0	0	0	0	0	2	0	0	2	0	2	0	7	0	0	0	1	0	1	1	1	1	1	0	0	0
NCBI	GCA_015947085	SC2	2018	China	Sputum	GCA_015947085	2727	18	6	1	0	9	2	14	2	0	0	2	0	0	2	2	0	0	0	2	0	0	2	0	0	2	0	0	0	10	0	1	0	1	0	1	1	1	1	0	1	1	0
NCBI	GCA_015947125	SC14	2018	China	Sputum	GCA_015947125	2549	15	7	0	1	5	2	12	2	0	2	0	0	2	0	0	0	0	0	0	0	0	2	0	0	2	0	2	0	7	0	0	0	1	0	1	1	1	1	1	0	0	0
NCBI	GCA_015944695	SC2	2018	China	Sputum	GCA_015944695	2722	17	5	1	0	9	2	14	2	0	0	2	0	0	2	2	0	0	0	2	0	0	2	0	0	2	0	0	0	10	0	1	0	1	0	1	1	1	1	0	1	1	0
NCBI	GCA_015945295	SC2	2018	China	Sputum	GCA_015945295	2733	17	5	1	0	9	2	14	2	0	0	2	0	0	2	2	0	0	0	2	0	0	2	0	0	2	0	0	0	10	0	1	0	1	0	1	1	1	1	0	1	1	0
NCBI	GCA_015944735	SC2	2018	China	Sputum	GCA_015944735	2727	18	6	1	0	9	2	14	2	0	0	2	0	0	2	2	0	0	0	2	0	0	2	0	0	2	0	0	0	10	0	1	0	1	0	1	1	1	1	0	1	1	0
NCBI	GCA_015944715	SC14	2018	China	Sputum	GCA_015944715	2572	14	6	0	1	5	2	12	2	0	2	0	0	2	0	0	0	0	0	0	0	0	2	0	0	2	0	2	0	7	0	0	0	1	0	1	1	1	1	1	0	0	0
NCBI	GCA_015944775	SC2	2018	China	Sputum	GCA_015944775	2729	17	5	1	0	9	2	14	2	0	0	2	0	0	2	2	0	0	0	2	0	0	2	0	0	2	0	0	0	10	0	1	0	1	0	1	1	1	1	0	1	1	0
NCBI	GCA_015944795	SC2	2018	China	Sputum	GCA_015944795	2723	17	5	1	0	9	2	14	2	0	0	2	0	0	2	2	0	0	0	2	0	0	2	0	0	2	0	0	0	10	0	1	0	1	0	1	1	1	1	0	1	1	0
NCBI	GCA_015945275	SC14	2018	China	Sputum	GCA_015945275	2578	12	5	0	0	5	2	12	2	0	2	0	0	2	0	0	0	0	0	0	0	0	2	0	0	2	0	2	0	7	0	0	0	1	0	1	1	1	1	1	0	0	0
NCBI	GCA_015944675	SC2	2018	China	Sputum	GCA_015944675	2706	19	4	1	0	12	2	10	2	0	0	0	0	0	2	2	0	0	0	2	0	0	2	0	0	0	0	0	0	10	0	1	0	1	0	1	1	1	1	0	1	1	0
NCBI	GCA_015945195	SC2	2018	China	Sputum	GCA_015945195	2732	17	5	1	0	9	2	14	2	0	0	2	0	0	2	2	0	0	0	2	0	0	2	0	0	2	0	0	0	10	0	1	0	1	0	1	1	1	1	0	1	1	0
NCBI	GCA_015945695	SC2	2018	China	Sputum	GCA_015945695	2735	18	5	1	0	10	2	14	2	0	0	2	0	0	2	2	0	0	0	2	0	0	2	0	0	2	0	0	0	10	0	1	0	1	0	1	1	1	1	0	1	1	0
NCBI	GCA_004138065	SC21	2013	United States	blood	GCA_004138065	2629	11	6	0	0	4	1	1	0	0	0	0	0	0	0	0	0	0	0	0	0	0	1	0	0	0	0	0	0	12	1	1	0	0	0	1	1	1	1	1	1	1	0
NCBI	GCA_011682985	SC14	2018	China	Other Specimen	GCA_011682985	2583	12	6	0	0	5	1	6	1	0	1	0	0	1	0	0	0	0	0	0	0	0	1	0	0	1	0	1	0	7	0	0	0	1	0	1	1	1	1	1	0	0	0
NCBI	GCA_011682965	SC14	2018	China	Sputum	GCA_011682965	2573	11	4	0	1	5	1	6	1	0	1	0	0	1	0	0	0	0	0	0	0	0	1	0	0	1	0	1	0	7	0	0	0	1	0	1	1	1	1	1	0	0	0
NCBI	GCA_011682945	SC7	2018	China	Other Specimen	GCA_011682945	2750	18	9	0	0	8	1	7	1	0	0	0	0	0	1	1	0	1	0	1	0	0	1	0	0	0	0	1	0	12	1	1	0	1	0	1	1	1	1	1	1	1	0
NCBI	GCA_011682935	SC7	2018	China	Sputum	GCA_011682935	2790	16	8	0	0	7	1	7	1	0	0	0	0	0	1	1	0	1	0	1	0	0	1	0	0	0	0	1	0	12	1	1	0	1	0	1	1	1	1	1	1	1	0
NCBI	GCA_015891185	SC14	2016	China	Sputum	GCA_015891185	2587	15	7	0	0	6	2	12	2	0	2	0	0	2	0	0	0	0	0	0	0	0	2	0	0	2	0	2	0	7	0	0	0	1	0	1	1	1	1	1	0	0	0
NCBI	GCA_015890005	SC7	2016	China	Sputum	GCA_015890005	2772	21	9	0	0	9	3	14	2	0	0	0	0	0	2	2	0	2	0	2	0	0	2	0	0	0	0	2	0	12	1	1	0	1	0	1	1	1	1	1	1	1	0
NCBI	GCA_015889965	SC19	2016	China	Sputum	GCA_015889965	2665	11	2	0	0	6	3	2	0	0	0	0	0	0	0	0	0	0	0	0	0	0	2	0	0	0	0	0	0	6	0	1	0	1	0	1	1	1	1	0	0	0	0
NCBI	GCA_015889285	SC7	2016	China	Sputum	GCA_015889285	2769	16	8	0	0	8	0	14	2	0	0	0	0	0	2	2	0	2	0	2	0	0	2	0	0	0	0	2	0	12	1	1	0	1	0	1	1	1	1	1	1	1	0
NCBI	GCA_015890905	SC14	2016	China	Sputum	GCA_015890905	2588	14	8	0	0	6	0	12	2	0	2	0	0	2	0	0	0	0	0	0	0	0	2	0	0	2	0	2	0	7	0	0	0	1	0	1	1	1	1	1	0	0	0
NCBI	GCA_015890725	SC17	2016	China	Sputum	GCA_015890725	2788	17	4	0	2	9	2	18	2	0	0	2	0	0	2	2	0	2	0	2	0	0	2	0	0	2	0	2	0	10	0	1	0	1	0	1	1	1	1	0	1	1	0
NCBI	GCA_015891265	SC13	2016	China	Sputum	GCA_015891265	2536	8	4	0	0	4	0	4	2	0	0	0	0	0	0	0	0	0	0	0	0	0	2	0	0	0	0	0	0	7	0	0	0	1	0	1	1	1	1	1	0	0	0
NCBI	GCA_015891245	SC14	2016	China	Sputum	GCA_015891245	2584	13	5	0	2	5	1	12	2	0	2	0	0	2	0	0	0	0	0	0	0	0	2	0	0	2	0	2	0	7	0	0	0	1	0	1	1	1	1	1	0	0	0
NCBI	GCA_015889625	SC19	2016	China	Sputum	GCA_015889625	2441	13	8	0	0	4	1	2	0	0	0	0	0	0	0	0	0	0	0	0	0	0	2	0	0	0	0	0	0	9	0	1	0	1	0	1	1	1	1	0	1	0	0
NCBI	GCA_015890865	SC17	2016	China	Sputum	GCA_015890865	2697	14	9	0	0	5	0	6	2	0	0	0	0	0	0	0	0	0	0	0	0	0	2	0	0	0	0	2	0	10	0	1	0	1	0	1	1	1	1	0	1	1	0
NCBI	GCA_015890525	SC7	2016	China	Sputum	GCA_015890525	2774	18	8	0	0	10	0	14	2	0	0	0	0	0	2	2	0	2	0	2	0	0	2	0	0	0	0	2	0	12	1	1	0	1	0	1	1	1	1	1	1	1	0
NCBI	GCA_015890465	SC17	2016	China	Sputum	GCA_015890465	2702	16	8	0	2	4	2	6	0	0	0	2	0	0	0	0	0	0	0	0	0	0	0	0	0	2	0	2	0	10	0	1	0	1	0	1	1	1	1	0	1	1	0
NCBI	GCA_015890485	SC7	2016	China	Sputum	GCA_015890485	2661	14	7	0	0	5	2	0	0	0	0	0	0	0	0	0	0	0	0	0	0	0	0	0	0	0	0	0	0	12	1	1	0	1	0	1	1	1	1	1	1	1	0
NCBI	GCA_015890445	SC13	2016	China	Sputum	GCA_015890445	2498	13	5	0	0	6	2	2	2	0	0	0	0	0	0	0	0	0	0	0	0	0	0	0	0	0	0	0	0	7	0	0	0	1	0	1	1	1	1	1	0	0	0
NCBI	GCA_015890425	SC13	2016	China	Sputum	GCA_015890425	2539	11	7	0	0	3	1	4	2	0	0	0	0	0	0	0	0	0	0	0	0	0	2	0	0	0	0	0	0	7	0	0	0	1	0	1	1	1	1	1	0	0	0
NCBI	GCA_015890405	SC17	2016	China	Sputum	GCA_015890405	2698	15	9	0	0	4	2	6	2	0	0	0	0	0	0	0	0	0	0	0	0	0	2	0	0	0	0	2	0	10	0	1	0	1	0	1	1	1	1	0	1	1	0
NCBI	GCA_015890375	SC14	2016	China	Sputum	GCA_015890375	2578	15	7	0	1	5	2	12	2	0	2	0	0	2	0	0	0	0	0	0	0	0	2	0	0	2	0	2	0	7	0	0	0	1	0	1	1	1	1	1	0	0	0
NCBI	GCA_015890365	SC7	2016	China	Sputum	GCA_015890365	2771	18	8	0	0	9	1	12	2	0	0	0	0	0	2	2	0	2	0	2	0	0	2	0	0	0	0	0	0	12	1	1	0	1	0	1	1	1	1	1	1	1	0
NCBI	GCA_015889845	SC17	2016	China	Sputum	GCA_015889845	2770	20	9	0	2	7	2	18	2	0	0	2	0	0	2	2	0	2	0	2	0	0	2	0	0	2	0	2	0	10	0	1	0	1	0	1	1	1	1	0	1	1	0
NCBI	GCA_015889805	SC14	2016	China	Sputum	GCA_015889805	2583	15	7	0	1	5	2	12	2	0	2	0	0	2	0	0	0	0	0	0	0	0	2	0	0	2	0	2	0	7	0	0	0	1	0	1	1	1	1	1	0	0	0
NCBI	GCA_015890045	SC14	2016	China	Sputum	GCA_015890045	2588	15	7	0	0	6	2	12	2	0	2	0	0	2	0	0	0	0	0	0	0	0	2	0	0	2	0	2	0	7	0	0	0	1	0	1	1	1	1	1	0	0	0
NCBI	GCA_015890025	SC13	2016	China	Sputum	GCA_015890025	2572	10	5	0	0	4	1	4	2	0	0	0	0	0	0	0	0	0	0	0	0	0	2	0	0	0	0	0	0	7	0	0	0	1	0	1	1	1	1	1	0	0	0
NCBI	GCA_015889985	SC17	2016	China	Sputum	GCA_015889985	2760	20	8	0	2	7	3	18	2	0	0	2	0	0	2	2	0	2	0	2	0	0	2	0	0	2	0	2	0	10	0	1	0	1	0	1	1	1	1	0	1	1	0
NCBI	GCA_016109815	SC14	2016	China	Sputum	GCA_016109815	2586	14	8	0	0	5	1	12	2	0	2	0	0	2	0	0	0	0	0	0	0	0	2	0	0	2	0	2	0	7	0	0	0	1	0	1	1	1	1	1	0	0	0
NCBI	GCA_015890205	SC20	2016	China	Sputum	GCA_015890205	2587	9	4	1	0	3	1	2	0	0	0	0	0	0	0	0	0	0	0	0	0	0	2	0	0	0	0	0	0	12	0	0	0	1	0	1	1	1	1	2	1	1	0
NCBI	GCA_015890125	SC14	2016	China	Sputum	GCA_015890125	2580	15	8	0	1	5	1	12	2	0	2	0	0	2	0	0	0	0	0	0	0	0	2	0	0	2	0	2	0	7	0	0	0	1	0	1	1	1	1	1	0	0	0
NCBI	GCA_015890065	SC7	2016	China	Sputum	GCA_015890065	2768	16	8	0	0	8	0	14	2	0	0	0	0	0	2	2	0	2	0	2	0	0	2	0	0	0	0	2	0	12	1	1	0	1	0	1	1	1	1	1	1	1	0
NCBI	GCA_015890105	SC14	2016	China	Sputum	GCA_015890105	2578	13	7	0	0	4	2	12	2	0	2	0	0	2	0	0	0	0	0	0	0	0	2	0	0	2	0	2	0	7	0	0	0	1	0	1	1	1	1	1	0	0	0
NCBI	GCA_015889765	SC14	2016	China	Sputum	GCA_015889765	2573	12	5	0	0	5	2	12	2	0	2	0	0	2	0	0	0	0	0	0	0	0	2	0	0	2	0	2	0	7	0	0	0	1	0	1	1	1	1	1	0	0	0
NCBI	GCA_015889785	SC14	2016	China	Sputum	GCA_015889785	2585	15	7	0	0	6	2	12	2	0	2	0	0	2	0	0	0	0	0	0	0	0	2	0	0	2	0	2	0	7	0	0	0	1	0	1	1	1	1	1	0	0	0
NCBI	GCA_015889125	SC14	2016	China	Sputum	GCA_015889125	2580	13	6	0	0	5	2	12	2	0	2	0	0	2	0	0	0	0	0	0	0	0	2	0	0	2	0	2	0	7	0	0	0	1	0	1	1	1	1	1	0	0	0
NCBI	GCA_015889105	SC17	2016	China	Sputum	GCA_015889105	2756	19	7	0	2	8	2	18	2	0	0	2	0	0	2	2	0	2	0	2	0	0	2	0	0	2	0	2	0	10	0	1	0	1	0	1	1	1	1	0	1	1	0
NCBI	GCA_015889145	SC14	2016	China	Sputum	GCA_015889145	2558	14	6	0	1	6	1	12	2	0	2	0	0	2	0	0	0	0	0	0	0	0	2	0	0	2	0	2	0	7	0	0	0	1	0	1	1	1	1	1	0	0	0
NCBI	GCA_015889085	SC14	2016	China	Sputum	GCA_015889085	2564	11	5	0	0	4	2	12	2	0	2	0	0	2	0	0	0	0	0	0	0	0	2	0	0	2	0	2	0	7	0	0	0	1	0	1	1	1	1	1	0	0	0
NCBI	GCA_015889345	SC14	2016	China	Sputum	GCA_015889345	2585	13	6	0	0	5	2	12	2	0	2	0	0	2	0	0	0	0	0	0	0	0	2	0	0	2	0	2	0	7	0	0	0	1	0	1	1	1	1	1	0	0	0
NCBI	GCA_015889325	SC13	2016	China	Sputum	GCA_015889325	2566	10	6	0	0	3	1	4	2	0	0	0	0	0	0	0	0	0	0	0	0	0	2	0	0	0	0	0	0	7	0	0	0	1	0	1	1	1	1	1	0	0	0
NCBI	GCA_015889445	SC14	2016	China	Sputum	GCA_015889445	2572	13	5	0	0	6	2	12	2	0	2	0	0	2	0	0	0	0	0	0	0	0	2	0	0	2	0	2	0	7	0	0	0	1	0	1	1	1	1	1	0	0	0
NCBI	GCA_015889045	SC7	2016	China	Sputum	GCA_015889045	2772	18	8	0	0	8	2	14	2	0	0	0	0	0	2	2	0	2	0	2	0	0	2	0	0	0	0	2	0	12	1	1	0	1	0	1	1	1	1	1	1	1	0
NCBI	GCA_015891745	SC13	2016	China	Sputum	GCA_015891745	2573	16	7	0	2	6	1	6	0	0	0	2	0	0	0	0	0	0	0	0	0	0	2	0	0	2	0	0	0	7	0	0	0	1	0	1	1	1	1	1	0	0	0
NCBI	GCA_015891815	SC14	2016	China	Sputum	GCA_015891815	2572	13	6	0	0	5	2	12	2	0	2	0	0	2	0	0	0	0	0	0	0	0	2	0	0	2	0	2	0	7	0	0	0	1	0	1	1	1	1	1	0	0	0
NCBI	GCA_015891845	SC14	2016	China	Sputum	GCA_015891845	2582	14	7	0	0	6	1	12	2	0	2	0	0	2	0	0	0	0	0	0	0	0	2	0	0	2	0	2	0	7	0	0	0	1	0	1	1	1	1	1	0	0	0
NCBI	GCA_015891805	SC7	2016	China	Sputum	GCA_015891805	2759	18	8	0	0	8	2	14	2	0	0	0	0	0	2	2	0	2	0	2	0	0	2	0	0	0	0	2	0	12	1	1	0	1	0	1	1	1	1	1	1	1	0
NCBI	GCA_015891685	SC14	2016	China	Sputum	GCA_015891685	2580	14	6	0	1	6	1	12	2	0	2	0	0	2	0	0	0	0	0	0	0	0	2	0	0	2	0	2	0	7	0	0	0	1	0	1	1	1	1	1	0	0	0
NCBI	GCA_015891765	SC14	2016	China	Sputum	GCA_015891765	2586	18	9	0	1	6	2	12	2	0	2	0	0	2	0	0	0	0	0	0	0	0	2	0	0	2	0	2	0	7	0	0	0	1	0	1	1	1	1	1	0	0	0
NCBI	GCA_015891785	SC2	2016	China	Urine	GCA_015891785	2736	18	5	0	1	10	2	16	2	0	0	2	0	0	2	2	0	2	0	2	0	0	2	0	0	2	0	0	0	10	0	1	0	1	0	1	1	1	1	0	1	1	0
NCBI	GCA_015891605	SC14	2016	China	Sputum	GCA_015891605	2571	15	6	0	1	6	2	12	2	0	2	0	0	2	0	0	0	0	0	0	0	0	2	0	0	2	0	2	0	7	0	0	0	1	0	1	1	1	1	1	0	0	0
NCBI	GCA_015891565	SC16	2017	China	Sputum	GCA_015891565	2523	13	7	0	0	3	3	4	2	0	0	0	0	0	0	0	0	0	0	0	0	0	2	0	0	0	0	0	0	8	0	1	0	1	0	1	1	1	1	1	0	0	0
NCBI	GCA_015891485	SC14	2017	China	Sputum	GCA_015891485	2640	15	6	0	1	5	3	12	2	0	2	0	0	2	0	0	0	0	0	0	0	0	2	0	0	2	0	2	0	7	0	0	0	1	0	1	1	1	1	1	0	0	0
NCBI	GCA_015913055	SC13	2017	China	Sputum	GCA_015913055	2571	9	6	0	0	3	0	4	2	0	0	0	0	0	0	0	0	0	0	0	0	0	2	0	0	0	0	0	0	7	0	0	0	1	0	1	1	1	1	1	0	0	0
NCBI	GCA_015891525	SC17	2017	China	Sputum	GCA_015891525	2757	16	6	0	1	7	2	18	2	0	0	2	0	0	2	2	0	2	0	2	0	0	2	0	0	2	0	2	0	10	0	1	0	1	0	1	1	1	1	0	1	1	0
NCBI	GCA_015891225	SC17	2017	China	Sputum	GCA_015891225	2764	18	7	0	2	6	3	18	2	0	0	2	0	0	2	2	0	2	0	2	0	0	2	0	0	2	0	2	0	10	0	1	0	1	0	1	1	1	1	0	1	1	0
NCBI	GCA_015891865	SC13	2017	China	Sputum	GCA_015891865	2585	8	4	0	0	3	1	4	2	0	0	0	0	0	0	0	0	0	0	0	0	0	2	0	0	0	0	0	0	7	0	0	0	1	0	1	1	1	1	1	0	0	0
NCBI	GCA_015891905	SC20	2017	China	Sputum	GCA_015891905	2602	14	7	0	0	4	3	2	0	0	0	0	0	0	0	0	0	0	0	0	0	0	2	0	0	0	0	0	0	11	0	1	1	2	1	1	1	1	1	1	0	0	0
NCBI	GCA_015891365	SC14	2017	China	Sputum	GCA_015891365	2668	16	6	0	1	7	2	12	2	0	2	0	0	2	0	0	0	0	0	0	0	0	2	0	0	2	0	2	0	7	0	0	0	1	0	1	1	1	1	1	0	0	0
NCBI	GCA_015890705	SC17	2017	China	Sputum	GCA_015890705	2751	20	7	0	2	7	4	18	2	0	0	2	0	0	2	2	0	2	0	2	0	0	2	0	0	2	0	2	0	10	0	1	0	1	0	1	1	1	1	0	1	1	0
NCBI	GCA_015890505	SC17	2017	China	Sputum	GCA_015890505	2763	18	7	0	2	7	2	18	2	0	0	2	0	0	2	2	0	2	0	2	0	0	2	0	0	2	0	2	0	10	0	1	0	1	0	1	1	1	1	0	1	1	0
NCBI	GCA_015891665	SC13	2017	China	Sputum	GCA_015891665	2582	15	8	0	0	5	2	4	2	0	0	0	0	0	0	0	0	0	0	0	0	0	2	0	0	0	0	0	0	7	0	0	0	1	0	1	1	1	1	1	0	0	0
NCBI	GCA_015890145	SC20	2017	China	Sputum	GCA_015890145	2580	14	6	0	1	6	1	4	2	0	0	0	0	0	0	0	0	0	0	0	0	0	2	0	0	0	0	0	0	7	0	0	0	1	0	1	1	1	1	1	0	0	0
NCBI	GCA_015890165	SC13	2017	China	Sputum	GCA_015890165	2567	8	3	0	0	3	2	4	2	0	0	0	0	0	0	0	0	0	0	0	0	0	2	0	0	0	0	0	0	7	0	0	0	1	0	1	1	1	1	1	0	0	0
NCBI	GCA_015890885	SC16	2017	China	Sputum	GCA_015890885	2552	15	11	0	0	3	1	4	2	0	0	0	0	0	0	0	0	0	0	0	0	0	2	0	0	0	0	0	0	8	0	1	0	1	0	1	1	1	1	1	0	0	0
NCBI	GCA_015889745	SC20	2017	China	Sputum	GCA_015889745	2575	14	7	0	0	5	2	4	2	0	0	0	0	0	0	0	0	0	0	0	0	0	2	0	0	0	0	0	0	7	0	0	0	1	0	1	1	1	1	1	0	0	0
NCBI	GCA_015891405	SC9	2017	China	Sputum	GCA_015891405	2661	15	7	0	1	6	1	13	2	0	2	0	0	2	0	0	0	0	0	0	0	0	3	0	0	2	0	2	0	13	0	1	0	1	0	1	1	1	1	2	1	1	0
NCBI	GCA_015889645	SC14	2017	China	Sputum	GCA_015889645	2568	14	6	0	1	6	1	12	2	0	2	0	0	2	0	0	0	0	0	0	0	0	2	0	0	2	0	2	0	7	0	0	0	1	0	1	1	1	1	1	0	0	0
NCBI	GCA_015889565	SC14	2017	China	Sputum	GCA_015889565	2596	16	7	0	1	6	2	12	2	0	2	0	0	2	0	0	0	0	0	0	0	0	2	0	0	2	0	2	0	7	0	0	0	1	0	1	1	1	1	1	0	0	0
NCBI	GCA_015890655	SC14	2017	China	Sputum	GCA_015890655	2541	10	4	0	1	5	0	12	2	0	2	0	0	2	0	0	0	0	0	0	0	0	2	0	0	2	0	2	0	7	0	0	0	1	0	1	1	1	1	1	0	0	0
NCBI	GCA_015890825	SC14	2017	China	Sputum	GCA_015890825	2607	21	11	0	2	6	2	12	2	0	2	0	0	2	0	0	0	0	0	0	0	0	2	0	0	2	0	2	0	7	0	0	0	1	0	1	1	1	1	1	0	0	0
NCBI	GCA_015890745	SC16	2017	China	Sputum	GCA_015890745	2525	9	6	0	0	3	0	4	2	0	0	0	0	0	0	0	0	0	0	0	0	0	2	0	0	0	0	0	0	8	0	1	0	1	0	1	1	1	1	1	0	0	0
NCBI	GCA_015891205	SC14	2017	China	Sputum	GCA_015891205	2543	14	7	0	1	5	1	12	2	0	2	0	0	2	0	0	0	0	0	0	0	0	2	0	0	2	0	2	0	8	0	1	0	1	0	1	1	1	1	1	0	0	0
NCBI	GCA_015890765	SC17	2017	China	Sputum	GCA_015890765	2725	16	7	0	0	7	2	4	0	0	0	0	0	0	0	0	0	0	0	0	0	0	2	0	0	0	0	2	0	14	0	2	1	2	1	1	1	1	1	0	1	1	0
NCBI	GCA_015890805	SC14	2017	China	Sputum	GCA_015890805	2540	17	7	0	1	7	2	12	2	0	2	0	0	2	0	0	0	0	0	0	0	0	2	0	0	2	0	2	0	7	0	0	0	1	0	1	1	1	1	1	0	0	0
NCBI	GCA_015891165	SC14	2017	China	Sputum	GCA_015891165	2635	18	10	0	1	5	2	14	2	0	3	0	0	3	0	0	0	0	0	0	0	0	2	0	0	2	0	2	0	7	0	0	0	1	0	1	1	1	1	1	0	0	0
NCBI	GCA_015891325	SC14	2017	China	blood	GCA_015891325	2531	16	10	0	1	5	0	12	2	0	2	0	0	2	0	0	0	0	0	0	0	0	2	0	0	2	0	2	0	7	0	0	0	1	0	1	1	1	1	1	0	0	0
NCBI	GCA_015891285	SC14	2017	China	Sputum	GCA_015891285	2570	14	8	0	0	5	1	12	2	0	2	0	0	2	0	0	0	0	0	0	0	0	2	0	0	2	0	2	0	7	0	0	0	1	0	1	1	1	1	1	0	0	0
NCBI	GCA_015890785	SC2	2017	China	Sputum	GCA_015890785	2742	19	5	1	1	11	1	16	2	0	0	2	0	0	2	2	0	2	0	2	0	0	2	0	0	2	0	0	0	10	0	1	0	1	0	1	1	1	1	0	1	1	0
NCBI	GCA_015891065	SC7	2017	China	Sputum	GCA_015891065	2847	20	7	1	0	9	3	14	2	0	0	0	0	0	2	2	0	2	0	2	0	0	2	0	0	0	0	2	0	12	1	1	0	1	0	1	1	1	1	1	1	1	0
NCBI	GCA_015891085	SC2	2017	China	Sputum	GCA_015891085	2756	17	5	1	0	7	4	16	2	0	0	2	0	0	2	2	0	2	0	2	0	0	2	0	0	2	0	0	0	10	0	1	0	1	0	1	1	1	1	0	1	1	0
NCBI	GCA_015890985	SC14	2017	China	Sputum	GCA_015890985	2569	19	12	0	2	4	1	12	2	0	2	0	0	2	0	0	0	0	0	0	0	0	2	0	0	2	0	2	0	7	0	0	0	1	0	1	1	1	1	1	0	0	0
NCBI	GCA_015890685	SC13	2017	China	Sputum	GCA_015890685	2521	9	5	0	0	3	1	2	2	0	0	0	0	0	0	0	0	0	0	0	0	0	0	0	0	0	0	0	0	7	0	0	0	1	0	1	1	1	1	1	0	0	0
NCBI	GCA_015889405	SC2	2017	China	Other Specimen	GCA_015889405	2783	16	5	1	1	7	2	16	2	0	0	2	0	0	2	2	0	2	0	2	0	0	2	0	0	2	0	0	0	10	0	1	0	1	0	1	1	1	1	0	1	1	0
NCBI	GCA_015890605	SC13	2017	China	Sputum	GCA_015890605	2504	8	3	0	0	3	2	0	0	0	0	0	0	0	0	0	0	0	0	0	0	0	0	0	0	0	0	0	0	7	0	0	0	1	0	1	1	1	1	1	0	0	0
NCBI	GCA_015889065	SC2	2017	China	Sputum	GCA_015889065	2784	16	5	1	1	7	2	16	2	0	0	2	0	0	2	2	0	2	0	2	0	0	2	0	0	2	0	0	0	10	0	1	0	1	0	1	1	1	1	0	1	1	0
NCBI	GCA_015892065	SC2	2017	China	Sputum	GCA_015892065	2720	16	4	1	1	8	2	17	2	0	0	2	0	0	2	2	0	2	0	2	0	0	3	0	0	2	0	0	0	10	0	1	0	1	0	1	1	1	1	0	1	1	0
NCBI	GCA_015890545	SC21	2017	China	Sputum	GCA_015890545	2694	12	8	0	0	2	2	6	2	0	0	0	0	0	0	0	0	0	0	0	0	0	2	0	0	0	0	2	0	16	0	2	1	2	1	1	1	1	1	1	1	1	0
NCBI	GCA_015891505	SC2	2017	China	Sputum	GCA_015891505	2876	19	5	1	1	10	2	16	2	0	0	2	0	0	2	2	0	2	0	2	0	0	2	0	0	2	0	0	0	10	0	1	0	1	0	1	1	1	1	0	1	1	0
NCBI	GCA_015891345	SC21	2017	China	Sputum	GCA_015891345	2754	12	7	0	0	4	1	6	2	0	0	0	0	0	0	0	0	0	0	0	0	0	2	0	0	0	0	2	0	16	0	2	1	2	1	1	1	1	1	1	1	1	0
NCBI	GCA_015891305	SC2	2017	China	Sputum	GCA_015891305	2810	19	6	1	1	9	2	16	2	0	0	2	0	0	2	2	0	2	0	2	0	0	2	0	0	2	0	0	0	10	0	1	0	1	0	1	1	1	1	0	1	1	0
NCBI	GCA_015890845	SC2	2017	China	Sputum	GCA_015890845	2745	18	5	1	1	10	1	14	2	0	0	2	0	0	2	2	0	0	0	2	0	0	2	0	0	2	0	0	0	10	0	1	0	1	0	1	1	1	1	0	1	1	0
NCBI	GCA_015890245	SC14	2017	China	Sputum	GCA_015890245	2590	19	9	0	1	7	2	12	2	0	2	0	0	2	0	0	0	0	0	0	0	0	2	0	0	2	0	2	0	7	0	0	0	1	0	1	1	1	1	1	0	0	0
NCBI	GCA_015890185	SC14	2017	China	Other Specimen	GCA_015890185	2580	20	10	0	2	6	2	12	2	0	2	0	0	2	0	0	0	0	0	0	0	0	2	0	0	2	0	2	0	7	0	0	0	1	0	1	1	1	1	1	0	0	0
NCBI	GCA_015890225	SC21	2017	China	Sputum	GCA_015890225	2725	15	8	0	0	5	2	6	2	0	0	0	0	0	0	0	0	0	0	0	0	0	2	0	0	0	0	2	0	16	0	2	1	2	1	1	1	1	1	1	1	1	0
NCBI	GCA_015890265	SC7	2017	China	Sputum	GCA_015890265	2860	19	10	0	0	9	0	14	2	0	0	0	0	0	2	2	0	2	0	2	0	0	2	0	0	0	0	2	0	12	1	1	0	1	0	1	1	1	1	1	1	1	0
NCBI	GCA_015890285	SC2	2017	China	Sputum	GCA_015890285	2865	18	6	1	1	8	2	16	2	0	0	2	0	0	2	2	0	2	0	2	0	0	2	0	0	2	0	0	0	10	0	1	0	1	0	1	1	1	1	0	1	1	0
NCBI	GCA_015890325	SC2	2017	China	Sputum	GCA_015890325	2809	17	5	1	1	7	3	16	2	0	0	2	0	0	2	2	0	2	0	2	0	0	2	0	0	2	0	0	0	10	0	1	0	1	0	1	1	1	1	0	1	1	0
NCBI	GCA_015890305	SC7	2017	China	Sputum	GCA_015890305	2975	17	9	0	0	7	1	14	2	0	0	0	0	0	2	2	0	2	0	2	0	0	2	0	0	0	0	2	0	12	1	1	0	1	0	1	1	1	1	1	1	1	0
NCBI	GCA_015890085	SC2	2017	China	Sputum	GCA_015890085	2810	15	4	0	1	7	3	17	2	0	0	2	0	0	2	2	0	2	0	2	0	0	3	0	0	2	0	0	0	10	0	1	0	1	0	1	1	1	1	0	1	1	0
NCBI	GCA_015890345	SC2	2017	China	Sputum	GCA_015890345	2780	16	5	1	1	7	2	16	2	0	0	2	0	0	2	2	0	2	0	2	0	0	2	0	0	2	0	0	0	10	0	1	0	1	0	1	1	1	1	0	1	1	0
NCBI	GCA_015889925	SC2	2017	China	Sputum	GCA_015889925	2777	18	6	1	1	8	2	16	2	0	0	2	0	0	2	2	0	2	0	2	0	0	2	0	0	2	0	0	0	10	0	1	0	1	0	1	1	1	1	0	1	1	0
NCBI	GCA_015889865	SC3	2017	China	Other Specimen	GCA_015889865	2988	22	10	0	0	11	1	14	2	0	0	0	0	0	2	2	0	2	0	2	0	0	2	0	0	0	0	2	0	18	0	2	1	2	1	1	1	1	1	0	1	1	1
NCBI	GCA_015889905	SC2	2017	China	Sputum	GCA_015889905	2803	21	5	1	0	11	4	12	2	0	0	0	0	0	2	2	0	2	0	2	0	0	2	0	0	0	0	0	0	10	0	1	0	1	0	1	1	1	1	0	1	1	0
NCBI	GCA_015889885	SC2	2017	China	Sputum	GCA_015889885	2841	16	5	1	1	7	2	16	2	0	0	2	0	0	2	2	0	2	0	2	0	0	2	0	0	2	0	0	0	10	0	1	0	1	0	1	1	1	1	0	1	1	0
NCBI	GCA_015889945	SC2	2017	China	Sputum	GCA_015889945	2842	19	6	1	1	8	3	16	2	0	0	2	0	0	2	2	0	2	0	2	0	0	2	0	0	2	0	0	0	10	0	1	0	1	0	1	1	1	1	0	1	1	0
NCBI	GCA_015889825	SC2	2017	China	Sputum	GCA_015889825	2864	20	7	1	1	10	1	16	2	0	0	2	0	0	2	2	0	2	0	2	0	0	2	0	0	2	0	0	0	10	0	1	0	1	0	1	1	1	1	0	1	1	0
NCBI	GCA_015891585	SC2	2017	China	Sputum	GCA_015891585	2813	19	6	1	1	9	2	16	2	0	0	2	0	0	2	2	0	2	0	2	0	0	2	0	0	2	0	0	0	10	0	1	0	1	0	1	1	1	1	0	1	1	0
NCBI	GCA_015892005	SC2	2017	China	Sputum	GCA_015892005	2846	19	5	1	1	8	4	16	2	0	0	2	0	0	2	2	0	2	0	2	0	0	2	0	0	2	0	0	0	10	0	1	0	1	0	1	1	1	1	0	1	1	0
NCBI	GCA_015891965	SC2	2018	China	Sputum	GCA_015891965	2808	15	4	0	1	8	2	16	2	0	0	2	0	0	2	2	0	2	0	2	0	0	2	0	0	2	0	0	0	10	0	1	0	1	0	1	1	1	1	0	1	1	0
NCBI	GCA_015891945	SC2	2018	China	Sputum	GCA_015891945	2872	20	6	0	1	10	3	16	2	0	0	2	0	0	2	2	0	2	0	2	0	0	2	0	0	2	0	0	0	10	0	1	0	1	0	1	1	1	1	0	1	1	0
NCBI	GCA_015891885	SC3	2018	China	Sputum	GCA_015891885	2917	19	8	0	0	9	2	14	2	0	0	0	0	0	2	2	0	2	0	2	0	0	2	0	0	0	0	2	0	18	0	2	1	2	1	1	1	1	1	0	1	1	1
NCBI	GCA_015891925	SC2	2018	China	Sputum	GCA_015891925	2872	22	6	1	1	11	3	16	2	0	0	2	0	0	2	2	0	2	0	2	0	0	2	0	0	2	0	0	0	10	0	1	0	1	0	1	1	1	1	0	1	1	0
NCBI	GCA_015892045	SC7	2018	China	Sputum	GCA_015892045	2862	19	9	0	0	10	0	14	2	0	0	0	0	0	2	2	0	2	0	2	0	0	2	0	0	0	0	2	0	12	1	1	0	1	0	1	1	1	1	1	1	1	0
NCBI	GCA_015891985	SC2	2018	China	Sputum	GCA_015891985	2860	19	5	0	1	11	2	16	2	0	0	2	0	0	2	2	0	2	0	2	0	0	2	0	0	2	0	0	0	10	0	1	0	1	0	1	1	1	1	0	1	1	0
NCBI	GCA_015889655	SC2	2018	China	Sputum	GCA_015889655	2837	21	6	1	1	10	3	16	2	0	0	2	0	0	2	2	0	2	0	2	0	0	2	0	0	2	0	0	0	10	0	1	0	1	0	1	1	1	1	0	1	1	0
NCBI	GCA_015889605	SC7	2018	China	Sputum	GCA_015889605	2810	21	11	0	0	9	1	14	2	0	0	0	0	0	2	2	0	2	0	2	0	0	2	0	0	0	0	2	0	12	1	1	0	1	0	1	1	1	1	1	1	1	0
NCBI	GCA_015889705	SC2	2018	China	Sputum	GCA_015889705	2875	19	5	1	1	9	3	16	2	0	0	2	0	0	2	2	0	2	0	2	0	0	2	0	0	2	0	0	0	10	0	1	0	1	0	1	1	1	1	0	1	1	0
NCBI	GCA_015889575	SC7	2018	China	Sputum	GCA_015889575	2862	18	9	0	0	9	0	14	2	0	0	0	0	0	2	2	0	2	0	2	0	0	2	0	0	0	0	2	0	12	1	1	0	1	0	1	1	1	1	1	1	1	0
NCBI	GCA_015889505	SC7	2018	China	Sputum	GCA_015889505	2866	18	9	0	0	9	0	14	2	0	0	0	0	0	2	2	0	2	0	2	0	0	2	0	0	0	0	2	0	12	1	1	0	1	0	1	1	1	1	1	1	1	0
NCBI	GCA_015889525	SC7	2018	China	Sputum	GCA_015889525	2872	19	9	0	0	10	0	14	2	0	0	0	0	0	2	2	0	2	0	2	0	0	2	0	0	0	0	2	0	12	1	1	0	1	0	1	1	1	1	1	1	1	0
NCBI	GCA_015889425	SC14	2018	China	Sputum	GCA_015889425	2572	18	8	0	2	6	2	10	2	0	2	0	0	2	0	0	0	0	0	0	0	0	2	0	0	2	0	0	0	7	0	0	0	1	0	1	1	1	1	1	0	0	0
NCBI	GCA_015889685	SC16	2018	China	Sputum	GCA_015889685	2526	11	7	0	0	3	1	4	2	0	0	0	0	0	0	0	0	0	0	0	0	0	2	0	0	0	0	0	0	7	0	0	0	1	0	1	1	1	1	1	0	0	0
NCBI	GCA_015889725	SC16	2018	China	Sputum	GCA_015889725	2521	14	8	0	0	3	3	4	2	0	0	0	0	0	0	0	0	0	0	0	0	0	2	0	0	0	0	0	0	8	0	1	0	1	0	1	1	1	1	1	0	0	0
NCBI	GCA_015891545	SC13	2018	China	Sputum	GCA_015891545	2578	6	2	0	0	3	1	4	2	0	0	0	0	0	0	0	0	0	0	0	0	0	2	0	0	0	0	0	0	7	0	0	0	1	0	1	1	1	1	1	0	0	0
NCBI	GCA_015890585	SC16	2018	China	Sputum	GCA_015890585	2551	16	11	0	0	3	2	4	2	0	0	0	0	0	0	0	0	0	0	0	0	0	2	0	0	0	0	0	0	8	0	1	0	1	0	1	1	1	1	1	0	0	0
NCBI	GCA_015890565	SC13	2018	China	Sputum	GCA_015890565	2567	11	6	0	0	4	1	4	2	0	0	0	0	0	0	0	0	0	0	0	0	0	2	0	0	0	0	0	0	7	0	0	0	1	0	1	1	1	1	1	0	0	0
NCBI	GCA_015891385	SC17	2018	China	Sputum	GCA_015891385	2773	18	7	0	2	7	2	18	2	0	0	2	0	0	2	2	0	2	0	2	0	0	2	0	0	2	0	2	0	10	0	1	0	1	0	1	1	1	1	0	1	1	0
NCBI	GCA_015891465	SC17	2018	China	Sputum	GCA_015891465	2706	16	7	0	2	5	2	6	0	0	0	2	0	0	0	0	0	0	0	0	0	0	0	0	0	2	0	2	0	10	0	1	0	1	0	1	1	1	1	0	1	1	0
NCBI	GCA_015891445	SC9	2018	China	Sputum	GCA_015891445	2662	14	6	0	2	5	1	13	2	0	2	0	0	2	0	0	0	0	0	0	0	0	3	0	0	2	0	2	0	13	0	1	0	1	0	1	1	1	1	2	1	1	0
NCBI	GCA_015891425	SC9	2018	China	Sputum	GCA_015891425	2657	17	9	0	1	5	2	13	2	0	2	0	0	2	0	0	0	0	0	0	0	0	3	0	0	2	0	2	0	13	0	1	0	1	0	1	1	1	1	2	1	1	0
NCBI	GCA_015890625	SC16	2018	China	Sputum	GCA_015890625	2553	9	5	0	0	2	2	4	2	0	0	0	0	0	0	0	0	0	0	0	0	0	2	0	0	0	0	0	0	7	0	0	0	1	0	1	1	1	1	1	0	0	0
NCBI	GCA_015890645	SC14	2018	China	Sputum	GCA_015890645	2605	17	7	0	2	6	2	12	2	0	2	0	0	2	0	0	0	0	0	0	0	0	2	0	0	2	0	2	0	7	0	0	0	1	0	1	1	1	1	1	0	0	0
NCBI	GCA_015890925	SC14	2018	China	Sputum	GCA_015890925	2539	15	8	0	1	5	1	12	2	0	2	0	0	2	0	0	0	0	0	0	0	0	2	0	0	2	0	2	0	7	0	0	0	1	0	1	1	1	1	1	0	0	0
NCBI	GCA_015890945	SC14	2018	China	Sputum	GCA_015890945	2549	14	7	0	2	3	2	12	2	0	2	0	0	2	0	0	0	0	0	0	0	0	2	0	0	2	0	2	0	7	0	0	0	1	0	1	1	1	1	1	0	0	0
NCBI	GCA_015891025	SC14	2018	China	Sputum	GCA_015891025	2543	13	6	0	1	5	1	12	2	0	2	0	0	2	0	0	0	0	0	0	0	0	2	0	0	2	0	2	0	7	0	0	0	1	0	1	1	1	1	1	0	0	0
NCBI	GCA_015891145	SC14	2018	China	Sputum	GCA_015891145	2589	19	8	0	1	8	2	10	0	0	2	0	0	2	0	0	0	0	0	0	0	0	2	0	0	2	0	2	0	7	0	0	0	1	0	1	1	1	1	1	0	0	0
NCBI	GCA_015891105	SC14	2018	China	Sputum	GCA_015891105	2550	15	9	0	1	5	0	14	2	0	3	0	0	3	0	0	0	0	0	0	0	0	2	0	0	2	0	2	0	7	0	0	0	1	0	1	1	1	1	1	0	0	0
NCBI	GCA_015891045	SC16	2018	China	Sputum	GCA_015891045	2604	14	7	0	0	3	4	4	2	0	0	0	0	0	0	0	0	0	0	0	0	0	2	0	0	0	0	0	0	8	0	1	0	1	0	1	1	1	1	1	0	0	0
NCBI	GCA_015891005	SC14	2018	China	Sputum	GCA_015891005	2542	15	8	0	1	5	1	12	2	0	2	0	0	2	0	0	0	0	0	0	0	0	2	0	0	2	0	2	0	7	0	0	0	1	0	1	1	1	1	1	0	0	0
NCBI	GCA_015890965	SC20	2018	China	blood	GCA_015890965	2628	10	4	0	0	3	3	2	0	0	0	0	0	0	0	0	0	0	0	0	0	0	2	0	0	0	0	0	0	9	0	2	0	1	0	1	1	1	1	1	0	0	0
NCBI	GCA_015891125	SC14	2018	China	Sputum	GCA_015891125	2538	12	6	0	0	5	1	12	2	0	2	0	0	2	0	0	0	0	0	0	0	0	2	0	0	2	0	2	0	7	0	0	0	1	0	1	1	1	1	1	0	0	0
NCBI	GCA_015889485	SC14	2018	China	Sputum	GCA_015889485	2530	15	6	0	1	7	1	10	0	0	2	0	0	2	0	0	0	0	0	0	0	0	2	0	0	2	0	2	0	7	0	0	0	1	0	1	1	1	1	1	0	0	0
NCBI	GCA_015889245	SC14	2018	China	Sputum	GCA_015889245	2527	12	7	0	1	3	1	12	2	0	2	0	0	2	0	0	0	0	0	0	0	0	2	0	0	2	0	2	0	7	0	0	0	1	0	1	1	1	1	1	0	0	0
NCBI	GCA_015889385	SC14	2018	China	Sputum	GCA_015889385	2546	18	8	0	1	7	2	12	2	0	2	0	0	2	0	0	0	0	0	0	0	0	2	0	0	2	0	2	0	7	0	0	0	1	0	1	1	1	1	1	0	0	0
NCBI	GCA_015889265	SC14	2018	China	Sputum	GCA_015889265	2536	16	8	0	2	5	1	12	2	0	2	0	0	2	0	0	0	0	0	0	0	0	2	0	0	2	0	2	0	7	0	0	0	1	0	1	1	1	1	1	0	0	0
NCBI	GCA_015889355	SC14	2018	China	Sputum	GCA_015889355	2511	14	7	0	2	4	1	12	2	0	2	0	0	2	0	0	0	0	0	0	0	0	2	0	0	2	0	2	0	7	0	0	0	1	0	1	1	1	1	1	0	0	0
NCBI	GCA_015889225	SC14	2018	China	Sputum	GCA_015889225	2531	16	9	0	2	4	1	12	2	0	2	0	0	2	0	0	0	0	0	0	0	0	2	0	0	2	0	2	0	7	0	0	0	1	0	1	1	1	1	1	0	0	0
NCBI	GCA_015889455	SC14	2017	China	Sputum	GCA_015889455	2598	18	10	0	2	5	1	12	2	0	2	0	0	2	0	0	0	0	0	0	0	0	2	0	0	2	0	2	0	7	0	0	0	1	0	1	1	1	1	1	0	0	0
NCBI	GCA_015889305	SC17	2017	China	Sputum	GCA_015889305	2673	18	6	0	2	7	3	18	2	0	0	2	0	0	2	2	0	2	0	2	0	0	2	0	0	2	0	2	0	10	0	1	0	1	0	1	1	1	1	0	1	1	0
NCBI	GCA_015889535	SC14	2017	China	Sputum	GCA_015889535	2542	14	7	0	0	5	2	12	2	0	2	0	0	2	0	0	0	0	0	0	0	0	2	0	0	2	0	2	0	7	0	0	0	1	0	1	1	1	1	1	0	0	0
NCBI	GCA_015892295	SC18	2019	United States	Unknown	GCA_015892295	2407	10	7	0	0	3	0	2	0	0	0	0	0	0	0	0	0	0	0	0	0	0	2	0	0	0	0	0	0	12	1	1	0	1	0	1	1	1	1	1	1	0	0
NCBI	GCA_016403285	SC21	Unknown	Germany	Unknown	GCA_016403285	2767	17	9	0	0	2	6	0	0	0	0	0	0	0	0	0	0	0	0	0	0	0	0	0	0	0	0	0	0	11	0	1	0	1	0	1	1	1	1	1	1	1	0
NCBI	GCA_016728105	SC21	Unknown	Germany	Unknown	GCA_016728105	2706	21	13	0	0	4	4	2	1	0	0	0	0	0	0	0	0	0	0	0	0	0	1	0	0	0	0	0	0	14	0	2	1	2	1	1	1	1	1	1	1	0	0
NCBI	GCA_016728205	SC19	Unknown	Germany	Unknown	GCA_016728205	2435	19	11	0	0	4	4	0	0	0	0	0	0	0	0	0	0	0	0	0	0	0	0	0	0	0	0	0	0	10	0	2	1	2	1	1	1	1	1	0	0	0	0
NCBI	GCA_016889445	SC17	Unknown	Germany	Unknown	GCA_016889445	2849	24	11	0	0	7	6	9	2	0	0	0	0	0	1	1	0	1	0	1	0	0	2	0	0	0	0	1	0	12	0	1	0	1	0	1	1	1	1	1	1	1	0
NCBI	GCA_022345785	SC19	Unknown	United States	Tissue	GCA_022345785	2522	15	7	0	0	4	4	2	0	0	0	0	0	0	0	0	0	0	0	0	0	0	1	0	0	0	1	0	0	14	0	2	1	2	1	1	1	1	1	1	1	0	0
NCBI	GCA_024024475	SC18	2019	China	Unknown	GCA_024024475	2544	13	6	0	2	3	2	14	2	0	0	0	0	0	2	2	0	2	0	2	0	0	2	0	0	2	0	0	0	11	1	1	0	1	0	1	1	1	1	0	1	1	0
NCBI	GCA_024024555	SC10	2021	China	Unknown	GCA_024024555	2702	12	3	0	1	6	2	12	2	0	2	0	0	2	0	0	0	0	0	0	0	0	2	0	0	2	0	2	0	9	0	0	0	1	0	1	1	1	1	0	1	1	0
NCBI	GCA_024023855	SC10	2021	China	Unknown	GCA_024023855	2687	11	3	0	0	7	1	12	2	0	2	0	0	2	0	0	0	0	0	0	0	0	2	0	0	2	0	2	0	9	0	0	0	1	0	1	1	1	1	0	1	1	0
NCBI	GCA_024024655	SC8	2021	China	Unknown	GCA_024024655	2818	15	6	0	1	8	0	12	2	0	2	0	0	2	0	0	0	0	0	0	0	0	2	0	0	2	0	2	0	13	0	1	1	2	1	1	1	1	1	0	1	1	0
NCBI	GCA_024024695	SC3	2021	China	Unknown	GCA_024024695	2797	14	6	0	0	7	1	14	2	0	0	0	0	0	2	2	0	2	0	2	0	0	2	0	0	0	0	2	0	18	0	2	1	2	1	1	1	1	1	0	1	1	1
NCBI	GCA_024023835	SC20	2021	China	Unknown	GCA_024023835	2645	18	7	0	0	9	2	10	0	0	2	0	0	2	0	0	0	0	0	0	0	0	2	0	0	2	0	2	0	7	0	0	0	1	0	1	1	1	1	1	0	0	0
NCBI	GCA_024023875	SC10	2021	China	Unknown	GCA_024023875	2699	14	2	0	2	7	3	12	2	0	2	0	0	2	0	0	0	0	0	0	0	0	2	0	0	2	0	2	0	9	0	0	0	1	0	1	1	1	1	0	1	1	0
NCBI	GCA_024023895	SC8	2021	China	Unknown	GCA_024023895	2817	16	8	0	0	7	1	12	2	0	2	0	0	2	0	0	0	0	0	0	0	0	2	0	0	2	0	2	0	13	0	1	1	2	1	1	1	1	1	0	1	1	0
NCBI	GCA_024079565	SC10	2021	China	Unknown	GCA_024079565	2738	17	6	0	2	7	2	14	2	0	2	0	0	2	0	0	2	0	0	0	0	0	2	0	0	2	0	2	0	7	0	0	0	1	0	1	1	1	1	1	0	0	0
NCBI	GCA_024023535	SC11	2021	China	Unknown	GCA_024023535	2629	10	6	0	0	4	0	4	2	0	0	0	0	0	0	0	0	0	0	0	0	0	2	0	0	0	0	0	0	10	0	1	1	2	1	1	1	1	1	1	0	0	0
NCBI	GCA_024023095	SC10	2021	China	Unknown	GCA_024023095	2702	12	4	0	1	6	1	12	2	0	2	0	0	2	0	0	0	0	0	0	0	0	2	0	0	2	0	2	0	9	0	0	0	1	0	1	1	1	1	0	1	1	0
NCBI	GCA_024023555	SC10	2021	China	Unknown	GCA_024023555	2739	17	5	0	2	8	2	14	2	0	2	0	0	2	0	0	2	0	0	0	0	0	2	0	0	2	0	2	0	7	0	0	0	1	0	1	1	1	1	1	0	0	0
NCBI	GCA_024023595	SC3	2021	China	Unknown	GCA_024023595	2886	15	4	0	0	8	3	14	2	0	0	0	0	0	2	2	0	2	0	2	0	0	2	0	0	0	0	2	0	18	0	2	1	2	1	1	1	1	1	0	1	1	1
NCBI	GCA_024024495	SC8	2021	China	Unknown	GCA_024024495	2813	21	10	0	1	9	1	12	2	0	2	0	0	2	0	0	0	0	0	0	0	0	2	0	0	2	0	2	0	13	0	1	1	2	1	1	1	1	1	0	1	1	0
NCBI	GCA_024023615	SC10	2021	China	Unknown	GCA_024023615	2742	16	5	0	2	6	3	14	2	0	2	0	0	2	0	0	2	0	0	0	0	0	2	0	0	2	0	2	0	7	0	0	0	1	0	1	1	1	1	1	0	0	0
NCBI	GCA_024023575	SC8	2021	China	Unknown	GCA_024023575	2813	17	6	0	2	9	0	12	2	0	2	0	0	2	0	0	0	0	0	0	0	0	2	0	0	2	0	2	0	13	0	1	1	2	1	1	1	1	1	0	1	1	0
NCBI	GCA_024024515	SC3	2021	China	Unknown	GCA_024024515	2829	19	7	1	1	9	1	20	2	2	0	0	0	0	2	2	0	2	0	2	2	0	2	0	0	2	0	2	0	18	0	2	1	2	1	1	1	1	1	0	1	1	1
NCBI	GCA_024024535	SC10	2021	China	Other Specimen	GCA_024024535	2677	12	5	0	0	7	0	12	2	0	2	0	0	2	0	0	0	0	0	0	0	0	2	0	0	2	0	2	0	9	0	0	0	1	0	1	1	1	1	0	1	1	0
NCBI	GCA_024023635	SC8	2021	China	Unknown	GCA_024023635	2813	19	7	0	1	10	1	12	2	0	2	0	0	2	0	0	0	0	0	0	0	0	2	0	0	2	0	2	0	13	0	1	1	2	1	1	1	1	1	0	1	1	0
NCBI	GCA_024024575	SC8	2021	China	Unknown	GCA_024024575	2816	19	8	0	1	9	1	12	2	0	2	0	0	2	0	0	0	0	0	0	0	0	2	0	0	2	0	2	0	13	0	1	1	2	1	1	1	1	1	0	1	1	0
NCBI	GCA_024023735	SC20	2021	China	Unknown	GCA_024023735	2653	9	2	0	1	5	1	12	2	0	2	0	0	2	0	0	0	0	0	0	0	0	2	0	0	2	0	2	0	7	0	0	0	1	0	1	1	1	1	1	0	0	0
NCBI	GCA_024023715	SC3	2021	China	Unknown	GCA_024023715	2792	18	6	0	0	10	2	13	2	0	0	0	0	0	2	2	0	0	0	2	0	0	3	0	0	0	0	2	0	18	0	2	1	2	1	1	1	1	1	0	1	1	1
NCBI	GCA_024023695	SC10	2021	China	Unknown	GCA_024023695	2741	15	4	0	1	7	3	14	2	0	2	0	0	2	0	0	2	0	0	0	0	0	2	0	0	2	0	2	0	7	0	0	0	1	0	1	1	1	1	1	0	0	0
NCBI	GCA_024024595	SC8	2021	China	Unknown	GCA_024024595	2813	20	10	0	1	9	0	12	2	0	2	0	0	2	0	0	0	0	0	0	0	0	2	0	0	2	0	2	0	13	0	1	1	2	1	1	1	1	1	0	1	1	0
NCBI	GCA_024024635	SC8	2021	China	Unknown	GCA_024024635	2818	19	8	0	1	9	1	12	2	0	2	0	0	2	0	0	0	0	0	0	0	0	2	0	0	2	0	2	0	13	0	1	1	2	1	1	1	1	1	0	1	1	0
NCBI	GCA_024023675	SC10	2021	China	Unknown	GCA_024023675	2749	17	5	0	2	7	3	14	2	0	2	0	0	2	0	0	2	0	0	0	0	0	2	0	0	2	0	2	0	7	0	0	0	1	0	1	1	1	1	1	0	0	0
NCBI	GCA_024023755	SC10	2021	China	Unknown	GCA_024023755	2706	12	3	0	1	6	2	12	2	0	2	0	0	2	0	0	0	0	0	0	0	0	2	0	0	2	0	2	0	9	0	0	0	1	0	1	1	1	1	0	1	1	0
NCBI	GCA_024024615	SC20	2021	China	Unknown	GCA_024024615	2661	10	3	0	2	4	1	12	2	0	2	0	0	2	0	0	0	0	0	0	0	0	2	0	0	2	0	2	0	7	0	0	0	1	0	1	1	1	1	1	0	0	0
NCBI	GCA_024023775	SC8	2021	China	Unknown	GCA_024023775	2814	18	8	0	1	9	0	12	2	0	2	0	0	2	0	0	0	0	0	0	0	0	2	0	0	2	0	2	0	13	0	1	1	2	1	1	1	1	1	0	1	1	0
NCBI	GCA_024023795	SC10	2021	China	Unknown	GCA_024023795	2693	15	7	0	0	7	1	12	2	0	2	0	0	2	0	0	0	0	0	0	0	0	2	0	0	2	0	2	0	9	0	0	0	1	0	1	1	1	1	0	1	1	0
NCBI	GCA_024023815	SC10	2021	China	Unknown	GCA_024023815	2698	14	4	0	1	7	2	12	2	0	2	0	0	2	0	0	0	0	0	0	0	0	2	0	0	2	0	2	0	9	0	0	0	1	0	1	1	1	1	0	1	1	0
NCBI	GCA_023671765	SC16	2019	Australia	Other Specimen	GCA_023671765	2525	9	6	0	0	3	0	4	2	0	0	0	0	0	0	0	0	0	0	0	0	0	2	0	0	0	0	0	0	8	0	1	0	1	0	1	1	1	1	1	0	0	0
NCBI	GCA_023671865	SC17	2019	Australia	Tissue	GCA_023671865	2528	13	7	0	0	4	2	6	2	0	0	0	0	0	0	0	0	0	0	0	0	0	2	0	0	0	0	2	0	15	1	2	1	2	1	1	1	1	1	0	1	1	0
NCBI	GCA_023597465	SC16	2019	Australia	Urine	GCA_023597465	2517	11	7	0	0	3	1	4	2	0	0	0	0	0	0	0	0	0	0	0	0	0	2	0	0	0	0	0	0	8	0	1	0	1	0	1	1	1	1	1	0	0	0
NCBI	GCA_023590625	SC16	2019	Australia	Swabs	GCA_023590625	2529	10	6	0	0	3	1	4	2	0	0	0	0	0	0	0	0	0	0	0	0	0	2	0	0	0	0	0	0	8	0	1	0	1	0	1	1	1	1	1	0	0	0
NCBI	GCA_023596525	SC16	2019	Australia	Tissue	GCA_023596525	2527	9	6	0	0	3	0	4	2	0	0	0	0	0	0	0	0	0	0	0	0	0	2	0	0	0	0	0	0	8	0	1	0	1	0	1	1	1	1	1	0	0	0
NCBI	GCA_023582865	SC16	2019	Australia	Other Specimen	GCA_023582865	2520	11	7	0	0	3	1	4	2	0	0	0	0	0	0	0	0	0	0	0	0	0	2	0	0	0	0	0	0	8	0	1	0	1	0	1	1	1	1	1	0	0	0
NCBI	GCA_023583345	SC17	2016	Australia	blood	GCA_023583345	2680	12	6	0	0	3	3	6	2	0	0	0	0	0	0	0	0	0	0	0	0	0	2	0	0	0	0	2	0	11	1	1	0	1	0	1	1	1	1	0	1	1	0
NCBI	GCA_023592405	SC17	2018	Australia	blood	GCA_023592405	2563	10	5	0	0	4	1	6	2	0	0	0	0	0	0	0	0	0	0	0	0	0	2	0	0	0	0	2	0	15	1	2	1	2	1	1	1	1	1	0	1	1	0
NCBI	GCA_023591605	SC3	2018	Australia	blood	GCA_023591605	2618	15	9	0	0	6	0	12	0	0	0	0	0	0	2	2	0	2	0	2	0	0	2	0	0	0	0	2	0	10	0	1	0	1	0	1	1	1	1	0	1	1	0
NCBI	GCA_023595185	SC17	2019	Australia	Tissue	GCA_023595185	2539	14	10	0	0	3	1	6	2	0	0	0	0	0	0	0	0	0	0	0	0	0	2	0	0	0	0	2	0	15	1	2	1	2	1	1	1	1	1	0	1	1	0
NCBI	GCA_023588365	SC17	2019	Australia	Swabs	GCA_023588365	2546	11	7	0	0	3	1	4	2	0	0	0	0	0	0	0	0	0	0	0	0	0	0	0	0	0	0	2	0	15	1	2	1	2	1	1	1	1	1	0	1	1	0
NCBI	GCA_023596865	SC16	2019	Australia	Other Specimen	GCA_023596865	2522	10	6	0	0	3	1	4	2	0	0	0	0	0	0	0	0	0	0	0	0	0	2	0	0	0	0	0	0	8	0	1	0	1	0	1	1	1	1	1	0	0	0
NCBI	GCA_023602425	SC17	2019	Australia	Tissue	GCA_023602425	2560	14	8	0	0	4	2	6	2	0	0	0	0	0	0	0	0	0	0	0	0	0	2	0	0	0	0	2	0	15	1	2	1	2	1	1	1	1	1	0	1	1	0
NCBI	GCA_023596885	SC16	2019	Australia	Swabs	GCA_023596885	2525	10	7	0	0	3	0	4	2	0	0	0	0	0	0	0	0	0	0	0	0	0	2	0	0	0	0	0	0	8	0	1	0	1	0	1	1	1	1	1	0	0	0
NCBI	GCA_023584685	SC16	2019	Australia	Swabs	GCA_023584685	2520	11	7	0	0	3	1	4	2	0	0	0	0	0	0	0	0	0	0	0	0	0	2	0	0	0	0	0	0	8	0	1	0	1	0	1	1	1	1	1	0	0	0
NCBI	GCA_023595345	SC16	2019	Australia	Tissue	GCA_023595345	2524	12	7	0	0	3	2	4	2	0	0	0	0	0	0	0	0	0	0	0	0	0	2	0	0	0	0	0	0	8	0	1	0	1	0	1	1	1	1	1	0	0	0
NCBI	GCA_023597925	SC20	2019	Australia	Swabs	GCA_023597925	2524	13	7	0	0	5	1	0	0	0	0	0	0	0	0	0	0	0	0	0	0	0	0	0	0	0	0	0	0	11	0	1	1	2	1	1	1	1	1	1	0	0	0
NCBI	GCA_023596305	SC16	2019	Australia	Urine	GCA_023596305	2530	9	6	0	0	3	0	4	2	0	0	0	0	0	0	0	0	0	0	0	0	0	2	0	0	0	0	0	0	8	0	1	0	1	0	1	1	1	1	1	0	0	0
NCBI	GCA_023581445	SC16	2019	Australia	Swabs	GCA_023581445	2525	12	8	0	0	3	1	5	3	0	0	0	0	0	0	0	0	0	0	0	0	0	2	0	0	0	0	0	0	8	0	1	0	1	0	1	1	1	1	1	0	0	0
NCBI	GCA_023598705	SC16	2019	Australia	Swabs	GCA_023598705	2524	10	7	0	0	3	0	4	2	0	0	0	0	0	0	0	0	0	0	0	0	0	2	0	0	0	0	0	0	8	0	1	0	1	0	1	1	1	1	1	0	0	0
NCBI	GCA_023597245	SC16	2019	Australia	Tissue	GCA_023597245	2523	11	8	0	0	3	0	4	2	0	0	0	0	0	0	0	0	0	0	0	0	0	2	0	0	0	0	0	0	8	0	1	0	1	0	1	1	1	1	1	0	0	0
NCBI	GCA_028527755	SC3	2021	Russia	Wound Secretions	GCA_028527755	2563	16	9	0	0	6	1	6	0	0	0	0	0	0	1	1	0	1	0	1	0	0	1	0	0	0	0	1	0	12	0	1	0	1	0	1	1	1	1	0	1	1	0
NCBI	GCA_030845055	SC21	2021	United Kingdom	Other Specimen	GCA_030845055	2690	20	10	0	0	6	4	2	0	0	0	0	0	0	0	0	0	0	0	0	0	0	1	0	0	0	0	1	0	15	1	2	1	2	1	1	1	1	1	0	1	1	0
NCBI	GCA_030845015	SC21	2022	United Kingdom	blood	GCA_030845015	2746	26	13	1	0	4	8	3	1	0	0	0	0	0	0	0	0	0	0	0	0	0	1	0	0	0	0	1	0	15	1	2	1	2	1	1	1	1	1	0	1	1	0
NCBI	GCA_030845035	SC21	2021	United Kingdom	Other Specimen	GCA_030845035	2723	20	9	0	0	6	5	2	0	0	0	0	0	0	0	0	0	0	0	0	0	0	1	0	0	0	0	1	0	15	1	2	1	2	1	1	1	1	1	0	1	1	0
NCBI	GCA_030844955	SC19	2021	United Kingdom	Other Specimen	GCA_030844955	2632	22	10	2	0	7	3	1	0	0	0	0	0	0	0	0	0	0	0	0	0	0	0	0	0	0	0	0	1	9	0	1	0	1	0	1	1	1	1	0	1	0	0
NCBI	GCA_030844975	SC21	2021	United Kingdom	Other Specimen	GCA_030844975	2789	24	10	0	0	5	9	2	0	0	0	0	0	0	0	0	0	0	0	0	0	0	1	0	0	0	0	1	0	14	0	2	1	2	1	1	1	1	1	0	1	1	0
NCBI	GCA_030844905	SC21	2022	United Kingdom	Tissue	GCA_030844905	2576	22	14	0	0	6	2	1	0	0	0	0	0	0	0	0	0	0	0	0	0	0	0	0	0	0	0	1	0	14	0	2	1	2	1	1	1	1	1	0	1	1	0
NCBI	GCA_030844935	SC21	2022	United Kingdom	Swabs	GCA_030844935	2775	20	8	0	0	7	5	2	0	0	0	0	0	0	0	0	0	0	0	0	0	0	1	0	0	0	0	1	0	15	1	2	1	2	1	1	1	1	1	0	1	1	0
NCBI	GCA_030844995	SC21	2022	United Kingdom	Urine	GCA_030844995	2783	22	11	0	0	7	4	2	0	0	0	0	0	0	0	0	0	0	0	0	0	0	1	0	0	0	0	1	0	15	1	2	1	2	1	1	1	1	1	0	1	1	0
NCBI	GCA_030224605	SC18	Unknown	United States	Unknown	GCA_030224605	2377	7	4	0	0	3	0	0	0	0	0	0	0	0	0	0	0	0	0	0	0	0	0	0	0	0	0	0	0	6	0	1	0	1	0	1	1	1	1	0	0	0	0
NCBI	GCA_030231045	SC21	2016	United States	blood	GCA_030231045	2674	14	6	0	0	7	1	7	1	0	0	0	0	0	1	1	0	1	0	1	0	0	1	0	0	0	0	1	0	14	1	1	0	1	0	1	1	1	1	2	1	1	0
NCBI	GCA_030232485	SC21	2016	United States	blood	GCA_030232485	2589	18	10	0	0	7	1	7	1	0	0	0	0	0	1	1	0	1	0	1	0	0	1	0	0	0	0	1	0	9	1	1	0	1	0	1	1	1	1	1	0	0	0
NCBI	GCA_030232245	SC18	2019	Botswana	Swabs	GCA_030232245	2492	10	3	0	0	5	2	2	0	0	0	0	0	0	0	0	0	0	0	1	0	0	1	0	0	0	0	0	0	8	0	1	0	1	0	1	1	1	1	1	0	0	0
NCBI	GCA_030232215	SC18	2019	United States	Other Specimen	GCA_030232215	2431	12	8	0	0	2	2	0	0	0	0	0	0	0	0	0	0	0	0	0	0	0	0	0	0	0	0	0	0	11	0	1	0	1	0	1	1	1	1	1	1	0	0
NCBI	GCA_030232165	SC21	2019	United States	Tissue	GCA_030232165	2679	16	9	0	0	6	1	3	1	0	0	0	0	0	0	0	0	0	0	0	0	0	1	0	0	0	0	1	0	7	1	1	0	1	0	1	1	1	1	0	0	0	0
NCBI	GCA_030232205	SC21	2019	United States	Bronchoalveolar lavage fluid	GCA_030232205	2661	16	9	0	0	6	1	7	1	0	0	0	0	0	1	1	0	1	0	1	0	0	1	0	0	0	0	1	0	8	0	1	0	1	0	1	1	1	1	1	0	0	0
NCBI	GCA_030232105	SC21	2019	United States	Tracheal Aspiration	GCA_030232105	2798	15	5	0	0	8	2	7	1	0	0	0	0	0	1	1	0	1	0	1	0	0	1	0	0	0	0	1	0	13	0	2	1	1	1	1	1	1	1	0	1	1	0
NCBI	GCA_030232805	SC21	2019	United States	Tracheal Aspiration	GCA_030232805	2618	18	12	0	0	4	2	2	0	0	0	0	0	0	0	0	0	0	0	0	0	0	1	0	0	0	0	1	0	11	1	1	0	0	0	1	1	1	1	1	1	1	0
NCBI	GCA_031402075	SC9	2021	China	blood	GCA_031402075	2634	12	5	0	1	4	2	10	0	0	2	0	0	2	0	0	0	0	0	0	0	0	2	0	0	2	0	2	0	13	0	1	0	1	0	1	1	1	1	2	1	1	0
NCBI	GCA_031495225	SC20	2020	China	Other Specimen	GCA_031495225	2576	6	3	0	0	3	0	12	2	0	2	0	0	2	0	0	0	0	0	0	0	0	2	0	0	2	0	2	0	7	0	0	0	1	0	1	1	1	1	1	0	0	0
NCBI	GCA_033833705	SC21	2015	Canada	Unknown	GCA_033833705	2586	18	13	0	0	5	0	6	2	0	0	0	0	0	0	0	0	0	0	0	0	0	2	0	0	0	0	2	0	5	0	1	0	0	0	1	1	1	1	0	0	0	0
[truncated: 5 more columns]

## Sheet: Table S3
Table S3. 20 Corynebacterium striatum isolates for virulence testing
Isolate	Sequence clusters	Specimen	spaH	spaI	srtD	srtE
41	SC19	Sputum	1	0	1	0
311	SC20	Sputum	1	1	1	1
196	SC3	Tissue	0	1	1	1
99	SC3	Tracheal aspiration	1	1	1	1
150	SC3	Tracheal aspiration	1	1	1	1
130	SC3	Sputum	1	1	1	1
342	SC3	Sputum	1	1	1	1
364	SC3	Blood	1	1	1	1
40	SC3	Bronchoalveolar lavage fluid	1	1	1	1
79	SC3	Bronchoalveolar lavage fluid	1	1	1	1
223	SC4	Ascites	0	0	0	0
178	SC1	Blood	0	0	0	0
56	SC8	Bronchoalveolar lavage fluid	0	0	0	0
343	SC11	Drainage	0	0	0	0
199	SC19	Pus	0	0	0	0
4	SC15	Sputum	0	0	0	0
183	SC18	Swabs	0	0	0	0
270	SC5	Tracheal aspiration	0	0	0	0
377	SC20	Urine	0	0	0	0
210	SC12	Wound secretions	0	0	0	0

## Sheet: Table S4
Table S4. The prevelence of antimicrobial resistance genes, virulence genes in Corynebacterium striatum
Categories	Classes	Gene	Prevelence			P
			All strains	SC3	Non-SC3	SC3 vs Non-SC3
Antimicrobial resistance genes	Erythromycin	erm(X)*	0.893204	0.767857	0.905694	0.4377
	Erythromycin	erm(C)	0.00161812	0	0.00177936
	Tetracycline	tet(W)*	0.632686	1	0.596085
	Tetracycline	tet(33)	0.00161812	0	0.00177936
	Tetracycline	tet(Z)	0.00161812	0	0.00177936
	Aminoglycosides	aac(3)-XI*	0.770227	0.910714	0.756228
	Aminoglycosides	aadA1*	0.412621	0	0.453737
	Aminoglycosides	aac(6')-Ia*	0.411003	0	0.451957
	Aminoglycosides	aph(3'')-Ib*	0.273463	0.964286	0.204626
	Aminoglycosides	aph(3')-Ia*	0.270227	0.964286	0.201068
	Aminoglycosides	aph(6)-Id*	0.239482	0.946429	0.169039
	Aminoglycosides	aac(6')-Ib*	0.101942	0	0.1121
	Aminoglycosides	aph(3')-VIa	0.00809061	0	0.0088968
	Aminoglycosides	aac(6')-IIa	0.00161812	0.0178571	3.00274e-17
	Aminoglycosides	aac(6')-aph(2'')	0.00161812	0	0.00177936
	Chloramphenicol	cmx*	0.278317	0.964286	0.209964
	Sulfamethoxazole	sul1*	0.522654	0.0178571	0.572954
	β- Lactams	blaTEM-1A	0.00161812	0	0.00177936
	Trimethoprim	dfrA13	0.00161812	0.0178571	3.00274e-17
	Fosfomycin	fosD	0.00161812	0	0.00177936
	Fusidic acid	fusB	0.00161812	0	0.00177936
Virulence genes	Iron uptake	hmuU	0.998382	1	0.998221	0.0059
	Iron uptake	hmuT	0.996764	1	0.996441
	Iron uptake	irp6A	0.998382	1	0.998221
	Iron uptake	irp6B	0.998382	1	0.998221
	Iron uptake	fagA*	0.644013	1	0.608541
	Iron uptake	fagB*	0.338188	0.946429	0.27758
	Iron uptake	fagC	0.982201	1	0.980427
	Iron uptake	fagD*	0.338188	0.946429	0.27758
	Adherence	spaD*	0.631068	0.0357143	0.690391
	Adherence	spaE*	0.558252	1	0.514235
	Adherence	spaF*	0.52589	1	0.478648
	Adherence	spaH*	0.0857605	0.910714	0.00355872
	Adherence	spaI*	0.0873786	0.946429	0.00177936
	Adherence	srtB	0.932039	1	0.925267
	Adherence	srtC*	0.558252	1	0.514235
	Adherence	srtD*	0.0873786	0.928571	0.00355872
	Adherence	srtE*	0.0873786	0.946429	0.00177936
	Regulation	dtxR*	0.0857605	0	0.094306
*represented a significant difference in the carrier rates of the corresponding genes between SC3 and Non-SC3 strains (P < 0.05).

## Sheet: Table S5
Table S5. The molecular characteristics of Corynebacterium striatum by various sequence clusters
Sequence clusters	Protein-coding genes	Mobile genetic elements	Antimicrobial resistance genes	Virulence gene
SC1	2725.58	17	5.33333	14
SC2	2782.13	17.6383	14.234	10
SC3	2839.46	19.4286	8	17.5536
SC4	2794.32	15.2903	5	15.0645
SC5	2636.75	14.5	6	7
SC6	2772.1	19.5	4.7	13.1
SC7	2776.36	18.0909	10.9091	12
SC8	2771.6	17.08	8.12	13
SC9	2653.12	14.3125	7.5625	13
SC10	2722.93	14	11.8	8.46667
SC11	2658.15	11.7	2.1	10
SC12	2758.18	14.5455	5.90909	15.1818
SC13	2553.17	9.88889	3.33333	7
SC14	2579.56	14.4316	11.4632	7.01053
SC15	2662.6	11.9429	2.85714	7.08571
SC16	2535.04	11.7692	3.84615	7.84615
SC17	2709.93	16.8519	12.1481	11.3333
SC18	2471.5	10.0833	1.75	8.83333
SC19	2526.14	13.7273	0.954545	8.54545
SC20	2608.02	13.4889	5.31111	8.75556
SC21	2691	16.5435	4.17391	12.0652
Non-SC3 average value	2664.01	14.7171	7.2847	9.96263
Total average value	2679.91	15.144	7.34951	10.6505
P (SC3 vs Non-SC3)	<0.0001	<0.0001	0.1485	<0.0001

## Sheet: Table S6
Table S6. The unique genes specific to the SC3 strains and their annotations against the other strains
Gene	COG_category	Description	Preferred_name	GOs	KEGG_ko	KEGG_Pathway	KEGG_Module	KEGG_Reaction	KEGG_rclass	BRITE	KEGG_TC	CAZy	BiGG_Reaction	PFAMs	Non-unique Gene name	Annotation	Number_pos_present_in	Number_neg_present_in	Number_pos_not_present_in	Number_neg_not_present_in	Sensitivity	Specificity	Odds_ratio	Naive_p	Bonferroni_p	Benjamini_H_p	Max_Pairwise_comparisons	Max_supporting_pairs	Max_opposing_pairs	Best_pairwise_comp_p	Worst_pairwise_comp_p
group_1838	I	acyltransferases	-	-	-	-	-	-	-	-	-	-	-	Acyl_transf_3		hypothetical protein	47	102	8	463	85.4545	81.9469	26.6679	3.53389e-24	5.40755e-20	1.2605e-22	5	2	4	0.375	1
group_6029	S	Bacteriocin (Lactococcin_972)	-	-	-	-	-	-	-	-	-	-	-	Lactococcin_972		hypothetical protein	45	87	10	478	81.8182	84.6018	24.7241	3.48874e-24	5.33847e-20	1.24731e-22	5	4	2	0.375	1
dusB	J	Catalyzes the synthesis of 5,6-dihydrouridine (D), a modified base found in the D-loop of most tRNAs, via the reduction of the C5-C6 double bond in target uridines	dus	GO:0008150,GO:0010565,GO:0019216,GO:0019217,GO:0019222,GO:0031323,GO:0050789,GO:0050794,GO:0062012,GO:0065007,GO:0080090	-	-	-	-	-	-	-	-	-	Dus		tRNA-dihydrouridine synthase B	46	93	9	472	83.6364	83.5398	25.9403	2.17181e-24	3.3233e-20	7.7829e-23	5	1	5	0.0625	0.375
group_3276	-	-	-	-	-	-	-	-	-	-	-	-	-	-		hypothetical protein	47	90	8	475	85.4545	84.0708	31.0069	3.66696e-26	5.61118e-22	1.43509e-24	5	2	4	0.375	1
group_1284	L	Pfam PF01527	-	-	ko:K07483	-	-	-	-	ko00000	-	-	-	HTH_Tnp_1		hypothetical protein	44	69	11	496	80	87.7876	28.7536	2.54851e-26	3.89973e-22	1.0025e-24	6	2	5	0.21875	0.6875
group_7538	S	PTS system ascorbate-specific transporter subunit IIC	ulaA	-	ko:K03475	ko00053,ko01100,ko01120,ko02060,map00053,map01100,map01120,map02060	M00283,M00550	R07671	RC00017,RC03206	ko00000,ko00001,ko00002,ko02000	4.A.7.1	-	-	EIIC-GAT	ulaA	hypothetical protein	49	95	6	470	89.0909	83.1858	40.4035	5.56556e-28	8.51642e-24	2.39225e-26	6	3	3	1	1
neo_1	J	kanamycin kinase activity	ymdC	-	ko:K00897,ko:K10673,ko:K19299	-	M00766	-	-	br01600,ko00000,ko00002,ko01000,ko01504	-	-	-	APH		Aminoglycoside 3'-phosphotransferase	51	112	4	453	92.7273	80.177	51.5692	4.70037e-28	7.1925e-24	2.04332e-26	5	2	3	1	1
btuD_10	V	ABC transporter, ATP-binding protein	-	-	ko:K01990	-	M00254	-	-	ko00000,ko00002,ko02000	3.A.1	-	-	ABC_tran		Vitamin B12 import ATP-binding protein BtuD	45	64	10	501	81.8182	88.6726	35.2266	1.17667e-28	1.80054e-24	5.2957e-27	5	2	4	0.375	1
group_9955	-	-	-	-	-	-	-	-	-	-	-	-	-	-		hypothetical protein	50	99	5	466	90.9091	82.4779	47.0707	1.01791e-28	1.55761e-24	4.59473e-27	6	2	5	0.21875	0.6875
acdA	I	Acyl-CoA dehydrogenases	fadE2	-	ko:K00252	ko00071,ko00310,ko00362,ko00380,ko01100,ko01120,ko01130,map00071,map00310,map00362,map00380,map01100,map01120,map01130	M00032	R02487,R02488,R10074	RC00052,RC00156	ko00000,ko00001,ko00002,ko01000	-	-	-	Acyl-CoA_dh_1,Acyl-CoA_dh_M,Acyl-CoA_dh_N		Acyl-CoA dehydrogenase	48	83	7	482	87.2727	85.3097	39.821	8.84979e-29	1.3542e-24	4.01838e-27	5	1	5	0.0625	0.375
group_1721	L	DNA replication protein	-	-	-	-	-	-	-	-	-	-	-	IstB_IS21		hypothetical protein	44	57	11	508	80	89.9115	35.6491	5.85568e-29	8.96037e-25	2.6908e-27	6	3	4	0.6875	1
group_1635	L	Type I site-specific restriction-modification system R (restriction) subunit and related helicases	hsdR	-	ko:K01153	-	-	-	-	ko00000,ko01000,ko02048	-	-	-	DUF4145,EcoEI_R_C,HSDR_N,HSDR_N_2,Helicase_C,ResIII		hypothetical protein	50	97	5	468	90.9091	82.8319	48.2474	4.57238e-29	6.99666e-25	2.11379e-27	5	4	2	0.375	1
group_5165	F	Nucleoside diphosphate kinase	-	-	-	-	-	-	-	-	-	-	-	NDK		hypothetical protein	51	105	4	460	92.7273	81.4159	55.8571	3.39515e-29	5.19526e-25	1.58392e-27	5	2	4	0.375	1
group_3954	S	Protein of unknown function (DUF2891)	-	-	-	-	-	-	-	-	-	-	-	DUF2891		hypothetical protein	50	96	5	469	90.9091	83.0088	48.8542	3.04854e-29	4.66487e-25	1.42657e-27	5	2	4	0.375	1
group_5983	E	amino acid	sdaC	-	ko:K03837	-	-	-	-	ko00000,ko02000	2.A.42.2.1	-	-	Aa_trans,Trp_Tyr_perm	sdaC_1	Serine transporter	48	80	7	485	87.2727	85.8407	41.5714	2.3161e-29	3.5441e-25	1.09049e-27	5	1	5	0.0625	0.375
group_1820	L	ATP-dependent exoDNAse (exonuclease V), alpha subunit - helicase superfamily I member	traA	-	-	-	-	-	-	-	-	-	-	AAA_30,TrwC		hypothetical protein	50	95	5	470	90.9091	83.1858	49.4737	2.02533e-29	3.09916e-25	9.59492e-28	6	3	4	0.6875	1
group_555	S	Replicase family	-	-	-	-	-	-	-	-	-	-	-	Replicase		hypothetical protein	49	87	6	478	89.0909	84.6018	44.8697	1.98352e-29	3.03518e-25	9.4554e-28	6	2	5	0.21875	0.6875
group_7734	S	NUDIX domain	-	-	-	-	-	-	-	-	-	-	-	NUDIX		hypothetical protein	51	103	4	462	92.7273	81.7699	57.1893	1.55935e-29	2.38611e-25	7.47998e-28	5	2	4	0.375	1
yfdE	C	acyl-CoA transferases carnitine dehydratase	-	-	ko:K07749,ko:K18702	-	-	-	-	ko00000,ko01000	-	-	-	CoA_transf_3		Acetyl-CoA:oxalate CoA-transferase	49	86	6	479	89.0909	84.7788	45.4864	1.28438e-29	1.96536e-25	6.23168e-28	5	2	4	0.375	1
group_9966	S	Transporter gate domain protein	-	-	-	-	-	-	-	-	-	-	-	Gate		hypothetical protein	49	86	6	479	89.0909	84.7788	45.4864	1.28438e-29	1.96536e-25	6.23168e-28	5	2	4	0.375	1
rhmR	K	Transcriptional regulator	-	-	-	-	-	-	-	-	-	-	-	HTH_IclR,IclR		putative HTH-type transcriptional regulator RhmR	49	86	6	479	89.0909	84.7788	45.4864	1.28438e-29	1.96536e-25	6.23168e-28	5	2	4	0.375	1
group_6214	P	Heavy-metal-associated domain	-	-	-	-	-	-	-	-	-	-	-	HMA		hypothetical protein	52	112	3	453	94.5455	80.177	70.1071	1.29097e-29	1.97544e-25	6.23168e-28	5	2	3	1	1
group_4525	E	Histidine ammonia-lyase	hutH	-	ko:K01745	ko00340,ko01100,map00340,map01100	M00045	R01168	RC00361	ko00000,ko00001,ko00002,ko01000	-	-	-	Lyase_aromatic	hutH	Histidine ammonia-lyase	49	84	6	481	89.0909	85.1327	46.7639	5.31732e-30	8.13656e-26	2.64174e-28	5	2	4	0.375	1
group_8720	K	FCD	-	-	-	-	-	-	-	-	-	-	-	FCD,GntR		hypothetical protein	48	75	7	490	87.2727	86.7257	44.8	2.256e-30	3.45213e-26	1.14309e-28	5	3	3	1	1
sasA_2	T	Histidine kinase	tcsS4	-	-	-	-	-	-	-	-	-	-	HAMP,HATPase_c,HisKA		Adaptive-response sensory-kinase SasA	52	106	3	459	94.5455	81.2389	75.0566	1.30275e-30	1.99347e-26	6.6895e-29	6	3	3	1	1
group_4908	K	Transcriptional regulator, LacI family	lacI	-	-	-	-	-	-	-	-	-	-	LacI,Peripla_BP_1,Peripla_BP_3	ipsA	HTH-type transcriptional regulator IpsA	47	67	8	498	85.4545	88.1416	43.6679	1.09242e-30	1.67161e-26	5.64734e-29	6	1	6	0.03125	0.21875
group_76	L	Transposase and inactivated derivatives	-	-	-	-	-	-	-	-	-	-	-	HTH_21,rve		IS3 family transposase IS1206	45	54	10	511	81.8182	90.4425	42.5833	5.05853e-31	7.74057e-27	2.6877e-29	6	3	4	0.6875	1
group_2105	S	Fic/DOC family	-	-	-	-	-	-	-	-	-	-	-	Fic,Fic_N		hypothetical protein	52	103	3	462	94.5455	81.7699	77.7476	3.97158e-31	6.07731e-27	2.12493e-29	5	3	3	1	1
group_3981	-	-	-	-	-	-	-	-	-	-	-	-	-	-		hypothetical protein	47	65	8	500	85.4545	88.4956	45.1923	3.86804e-31	5.91888e-27	2.0768e-29	6	3	4	0.6875	1
phoP	KT	Response regulators consisting of a CheY-like receiver domain and a winged-helix DNA-binding domain	tcsR4	-	ko:K02483	-	-	-	-	ko00000,ko02022	-	-	-	Response_reg,Trans_reg_C		Alkaline phosphatase synthesis transcriptional regulatory protein PhoP	53	113	2	452	96.3636	80	106	3.84886e-31	5.88952e-27	2.07378e-29	4	2	2	1	1
group_10008	I	Acid phosphatase homologues	-	-	ko:K19302	ko00550,map00550	-	R05627	RC00002	ko00000,ko00001,ko01000,ko01011	-	-	-	PAP2		hypothetical protein	47	64	8	501	85.4545	88.6726	45.9902	2.27982e-31	3.48859e-27	1.24149e-29	5	2	4	0.375	1
group_8429	CP	ABC-2 type transporter	-	-	ko:K01992	-	M00254	-	-	ko00000,ko00002,ko02000	3.A.1	-	-	ABC2_membrane,ABC2_membrane_3		hypothetical protein	52	101	3	464	94.5455	82.1239	79.6304	1.7702e-31	2.70876e-27	9.67414e-30	5	2	3	1	1
group_3687	S	Protein of unknown function (DUF421)	-	-	-	-	-	-	-	-	-	-	-	DUF421		hypothetical protein	45	52	10	513	81.8182	90.7965	44.3942	1.54955e-31	2.37112e-27	8.49863e-30	5	3	3	1	1
ocd	E	Ornithine cyclodeaminase	arcB	-	ko:K01750,ko:K20500	ko00330,ko01110,ko01130,ko01230,map00330,map01110,map01130,map01230	-	R00671	RC00354	ko00000,ko00001,ko01000	-	-	-	OCD_Mu_crystall		Ornithine cyclodeaminase	50	83	5	482	90.9091	85.3097	58.0723	1.10743e-31	1.69459e-27	6.20728e-30	5	3	3	1	1
group_3660	S	Uncharacterized protein conserved in bacteria N-term (DUF3322)	-	-	-	-	-	-	-	-	-	-	-	DUF2220,DUF3322		hypothetical protein	53	109	2	456	96.3636	80.708	110.862	8.26366e-32	1.2645e-27	4.66607e-30	4	2	2	1	1
group_6946	E	desuccinylase and related deacylases	amaB	-	ko:K06016	ko00240,ko01100,map00240,map01100	M00046	R00905,R04666	RC00096	ko00000,ko00001,ko00002,ko01000	-	-	-	M20_dimer,Peptidase_M20,Peptidase_M28		Putative hydrolase/MSMEI_3903	51	89	4	476	92.7273	84.2478	68.191	4.57692e-32	7.00361e-28	2.59393e-30	6	4	2	0.6875	0.6875
group_9004	H	Catalyzes the condensation of iminoaspartate with dihydroxyacetone phosphate to form quinolinate	nadA	GO:0003674,GO:0003824,GO:0005488,GO:0005575,GO:0005622,GO:0005623,GO:0005737,GO:0005829,GO:0006082,GO:0006139,GO:0006520,GO:0006531,GO:0006725,GO:0006732,GO:0006733,GO:0006753,GO:0006793,GO:0006796,GO:0006807,GO:0008150,GO:0008152,GO:0008987,GO:0009058,GO:0009066,GO:0009108,GO:0009117,GO:0009165,GO:0009435,GO:0009987,GO:0016053,GO:0017144,GO:0018130,GO:0019355,GO:0019359,GO:0019362,GO:0019363,GO:…	ko:K03517	ko00760,ko01100,map00760,map01100	M00115	R04292	RC01119	ko00000,ko00001,ko00002,ko01000	-	-	-	NadA	nadA	Quinolinate synthase A	51	89	4	476	92.7273	84.2478	68.191	4.57692e-32	7.00361e-28	2.59393e-30	5	3	3	1	1
pyrD_3	S	amine dehydrogenase activity	lppL	-	-	-	-	-	-	-	-	-	-	-		hypothetical protein	51	87	4	478	92.7273	84.6018	70.0517	1.87233e-32	2.86504e-28	1.08937e-30	6	4	3	0.6875	1
group_3523	S	Tetratricopeptide repeat	-	-	-	-	-	-	-	-	-	-	-	GIY-YIG		hypothetical protein	52	95	3	470	94.5455	83.1858	85.7544	1.44372e-32	2.20918e-28	8.43198e-31	6	3	3	1	1
group_7369	L	CRISPR (clustered regularly interspaced short palindromic repeat), is an adaptive immune system that provides protection against mobile genetic elements (viruses, transposable elements and conjugative plasmids). CRISPR clusters contain spacers, sequences complementary to antecedent mobile elements, and target invading nucleic acids. CRISPR clusters are transcribed and processed into CRISPR RNA (c…	cas1	-	ko:K15342	-	-	-	-	ko00000,ko02048,ko03400	-	-	-	Cas_Cas1	ygbT	CRISPR-associated endonuclease Cas1	51	86	4	479	92.7273	84.7788	71.0145	1.19001e-32	1.82096e-28	6.97685e-31	6	2	4	0.6875	0.6875
group_2052	S	Protein of unknown function (DUF418)	-	-	-	-	-	-	-	-	-	-	-	DUF418		hypothetical protein	48	64	7	501	87.2727	88.6726	53.6786	8.33512e-33	1.27544e-28	4.92448e-31	5	2	3	1	1
group_217	L	Transposase and inactivated derivatives	-	-	-	-	-	-	-	-	-	-	-	HTH_21,rve,rve_3		IS3 family transposase IS3501	45	46	10	519	81.8182	91.8584	50.7717	3.57165e-33	5.46534e-29	2.1349e-31	5	2	4	0.375	1
tetAB_A	V	ABC-type multidrug transport system, ATPase and permease components	tetA	-	ko:K02021	-	-	-	-	ko00000,ko02000	3.A.1.106,3.A.1.110,3.A.1.112,3.A.1.113,3.A.1.117,3.A.1.21	-	-	ABC_membrane,ABC_tran		tetracycline efflux ABC transporter TetAB subunit A	46	51	9	514	83.6364	90.9735	51.512	3.39743e-33	5.19874e-29	2.03872e-31	6	3	4	0.6875	1
group_11025	-	-	-	-	-	-	-	-	-	-	-	-	-	-		hypothetical protein	53	100	2	465	96.3636	82.3009	123.225	2.1669e-33	3.31579e-29	1.31059e-31	4	2	2	1	1
desR	K	Response regulator containing a CheY-like receiver domain and an HTH DNA-binding domain	-	-	ko:K07693	ko02020,map02020	M00479	-	-	ko00000,ko00001,ko00002,ko02022	-	-	-	GerE,Response_reg		Transcriptional regulatory protein DesR	53	98	2	467	96.3636	82.6549	126.281	9.30188e-34	1.42337e-29	5.78607e-32	4	2	2	1	1
group_6119	L	DDE domain	-	-	-	-	-	-	-	-	-	-	-	DDE_Tnp_IS240		IS6 family transposase IS6100	47	54	8	511	85.4545	90.4425	55.5949	7.80783e-34	1.19475e-29	4.89654e-32	6	2	5	0.21875	0.6875
group_8355	-	-	-	-	-	-	-	-	-	-	-	-	-	-		hypothetical protein	50	72	5	493	90.9091	87.2566	68.4722	5.28632e-34	8.08912e-30	3.32886e-32	6	2	4	0.6875	0.6875
group_5118	-	-	-	-	-	-	-	-	-	-	-	-	-	-		hypothetical protein	50	72	5	493	90.9091	87.2566	68.4722	5.28632e-34	8.08912e-30	3.32886e-32	6	2	4	0.6875	0.6875
group_6922	L	HNH endonuclease	-	-	-	-	-	-	-	-	-	-	-	HNH		hypothetical protein	46	47	9	518	83.6364	91.6814	56.331	2.62137e-34	4.01123e-30	1.67134e-32	6	1	5	0.21875	0.21875
aspC_1	E	Aspartate tyrosine aromatic aminotransferase	-	-	ko:K00812,ko:K00841,ko:K10907,ko:K14260,ko:K14267	ko00220,ko00250,ko00270,ko00290,ko00300,ko00330,ko00350,ko00360,ko00400,ko00401,ko00950,ko00960,ko01100,ko01110,ko01120,ko01130,ko01210,ko01230,map00220,map00250,map00270,map00290,map00300,map00330,map00350,map00360,map00400,map00401,map00950,map00960,map01100,map01110,map01120,map01130,map01210,map01230	M00016,M00525	R00258,R00355,R00694,R00734,R00896,R01215,R02433,R02619,R04467,R04475,R05052	RC00006,RC00008,RC00036	ko00000,ko00001,ko00002,ko01000,ko01007	-	-	-	Aminotran_1_2		Aspartate aminotransferase	51	77	4	488	92.7273	86.3717	80.8052	1.64229e-34	2.51304e-30	1.08321e-32	6	4	3	0.6875	1
group_6993	T	cheY-homologous receiver domain	-	-	-	-	-	-	-	-	-	-	-	GerE,Response_reg	degU	Transcriptional regulatory protein DegU	50	69	5	496	90.9091	87.7876	71.8841	1.0998e-34	1.68291e-30	7.28534e-33	5	2	3	1	1
polA_2	L	DNA polymerase I - 3'-5' exonuclease and polymerase domains	-	-	ko:K02334	-	-	-	-	ko00000,ko01000	-	-	-	DNA_pol_A		hypothetical protein	51	76	4	489	92.7273	86.5487	82.0362	9.95842e-35	1.52384e-30	6.65431e-33	6	2	4	0.6875	0.6875
group_9391	QT	PucR C-terminal helix-turn-helix domain	-	-	-	-	-	-	-	-	-	-	-	HTH_30		hypothetical protein	52	82	3	483	94.5455	85.4867	102.098	3.92012e-35	5.99857e-31	2.66603e-33	5	3	2	1	1
group_7665	-	-	-	-	-	-	-	-	-	-	-	-	-	-		hypothetical protein	52	82	3	483	94.5455	85.4867	102.098	3.92012e-35	5.99857e-31	2.66603e-33	4	2	3	0.625	1
group_7702	E	Transmembrane amino acid transporter protein	stp	-	ko:K03837	-	-	-	-	ko00000,ko02000	2.A.42.2.1	-	-	Aa_trans,Trp_Tyr_perm	sdaC_3	Serine transporter	52	81	3	484	94.5455	85.6637	103.572	2.41342e-35	3.69301e-31	1.66352e-33	5	3	2	1	1
group_4739	-	-	-	-	-	-	-	-	-	-	-	-	-	-		hypothetical protein	51	73	4	492	92.7273	87.0796	85.9315	2.15054e-35	3.29076e-31	1.48903e-33	6	3	4	0.6875	1
group_7571	S	ABC transporter, ATP-binding protein	-	-	-	-	-	-	-	-	-	-	-	ABC_tran	ybiT_2	putative ABC transporter ATP-binding protein YbiT	51	73	4	492	92.7273	87.0796	85.9315	2.15054e-35	3.29076e-31	1.48903e-33	5	1	4	0.375	0.375
group_5770	-	-	-	-	-	-	-	-	-	-	-	-	-	-		hypothetical protein	52	79	3	486	94.5455	86.0177	106.633	9.01601e-36	1.37963e-31	6.32858e-34	4	2	3	0.625	1
mmcO	Q	Tat pathway signal sequence domain protein	mco	GO:0005575,GO:0005623,GO:0030288,GO:0030313,GO:0031975,GO:0042597,GO:0044464	-	-	-	-	-	-	-	-	-	Cu-oxidase,Cu-oxidase_2,Cu-oxidase_3,TAT_signal		Multicopper oxidase MmcO	49	58	6	507	89.0909	89.7345	71.3879	8.39919e-36	1.28524e-31	5.92278e-34	6	2	5	0.21875	0.6875
group_8436	S	Protein conserved in bacteria	-	-	-	-	-	-	-	-	-	-	-	DUF559		hypothetical protein	53	87	2	478	96.3636	84.6018	145.598	6.79313e-36	1.03948e-31	4.81243e-34	4	2	2	1	1
group_6932	E	IrrE N-terminal-like domain	-	-	-	-	-	-	-	-	-	-	-	Peptidase_M78		hypothetical protein	52	78	3	487	94.5455	86.1947	108.222	5.46989e-36	8.37003e-32	3.89304e-34	4	2	3	0.625	1
group_8434	S	DUF1338	-	-	-	-	-	-	-	-	-	-	-	DUF1338		putative protein	52	78	3	487	94.5455	86.1947	108.222	5.46989e-36	8.37003e-32	3.89304e-34	5	3	2	1	1
group_8396	L	Belongs to the 'phage' integrase family	int8	-	-	-	-	-	-	-	-	-	-	Arm-DNA-bind_4,Phage_int_SAM_3,Phage_integrase	xerC_2	Tyrosine recombinase XerC	52	77	3	488	94.5455	86.3717	109.853	3.30167e-36	5.05221e-32	2.37193e-34	5	2	3	1	1
group_9926	S	Protein of unknown function (DUF2815)	-	-	-	-	-	-	-	-	-	-	-	DUF2815		hypothetical protein	52	77	3	488	94.5455	86.3717	109.853	3.30167e-36	5.05221e-32	2.37193e-34	5	2	3	1	1
group_9927	L	Protein of unknown function (DUF2800)	-	-	-	-	-	-	-	-	-	-	-	DUF2800		hypothetical protein	52	77	3	488	94.5455	86.3717	109.853	3.30167e-36	5.05221e-32	2.37193e-34	5	2	3	1	1
group_10986	KL	Superfamily II DNA RNA helicases, SNF2 family	-	-	-	-	-	-	-	-	-	-	-	SNF2_N		hypothetical protein	52	77	3	488	94.5455	86.3717	109.853	3.30167e-36	5.05221e-32	2.37193e-34	5	2	3	1	1
group_10179	S	Virulence-associated protein E	-	-	-	-	-	-	-	-	-	-	-	VirE		hypothetical protein	52	77	3	488	94.5455	86.3717	109.853	3.30167e-36	5.05221e-32	2.37193e-34	5	2	3	1	1
group_1087	M	Membrane	-	-	-	-	-	-	-	-	-	-	-	-		hypothetical protein	48	50	7	515	87.2727	91.1504	70.6286	2.00161e-36	3.06286e-32	1.52381e-34	6	4	3	0.6875	1
group_9924	S	Region found in RelA / SpoT proteins	-	-	-	-	-	-	-	-	-	-	-	RelA_SpoT		hypothetical protein	52	76	3	489	94.5455	86.5487	111.526	1.98259e-36	3.03375e-32	1.51688e-34	5	2	3	1	1
group_6865	S	Hypothetical bacterial integral membrane protein (Trep_Strep)	-	-	ko:K16926	-	M00582	-	-	ko00000,ko00002,ko02000	3.A.1.31	-	-	Trep_Strep		hypothetical protein	52	76	3	489	94.5455	86.5487	111.526	1.98259e-36	3.03375e-32	1.51688e-34	6	3	3	1	1
group_7315	H	Catalyzes the ATP-dependent phosphorylation of thiamine- monophosphate (TMP) to form thiamine-pyrophosphate (TPP), the active form of vitamin B1	thiL	GO:0008150,GO:0040007	ko:K00946	ko00730,ko01100,map00730,map01100	M00127	R00617	RC00002	ko00000,ko00001,ko00002,ko01000	-	-	iNJ661.Rv2977c	AIRS,AIRS_C	thiL	Thiamine-monophosphate kinase	51	66	4	499	92.7273	88.3186	96.3977	4.91801e-37	7.52553e-33	3.87914e-35	6	3	3	1	1
group_1976	S	Plasmid maintenance system killer protein	-	-	ko:K07334	-	-	-	-	ko00000,ko02048	-	-	-	HigB-like_toxin		hypothetical protein	52	73	3	492	94.5455	87.0796	116.822	4.1564e-37	6.36013e-33	3.2954e-35	5	3	3	1	1
group_5093	KT	Phage shock protein A (IM30), suppresses sigma54-dependent transcription	rsmP	-	-	-	-	-	-	-	-	-	-	PspA_IM30		35 kDa protein	53	77	2	488	96.3636	86.3717	167.948	4.93284e-38	7.54823e-34	4.08013e-36	5	3	2	1	1
group_10985	-	-	-	-	-	-	-	-	-	-	-	-	-	-		hypothetical protein	52	68	3	497	94.5455	87.9646	126.686	2.74178e-38	4.19548e-34	2.28015e-36	5	2	3	1	1
group_6023	S	Carbonic anhydrases acetyltransferases, isoleucine patch superfamily	gca	GO:0003674,GO:0003824,GO:0004089,GO:0005488,GO:0008270,GO:0016829,GO:0016835,GO:0016836,GO:0043167,GO:0043168,GO:0043169,GO:0043199,GO:0046872,GO:0046914,GO:0050897,GO:0071890,GO:1901681	ko:K02617	-	-	-	-	ko00000	-	-	-	Hexapep	yrdA	hypothetical protein	52	66	3	499	94.5455	88.3186	131.051	8.85092e-39	1.35437e-34	7.5663e-37	6	4	2	0.6875	0.6875
group_7322	FG	Belongs to the Nudix hydrolase family	mutT	-	ko:K03574	-	-	-	-	ko00000,ko01000,ko03400	-	-	-	His_Phos_1,NUDIX	mutT1	putative 8-oxo-dGTP diphosphatase 1	50	52	5	513	90.9091	90.7965	98.6538	4.74042e-39	7.25379e-35	4.14502e-37	6	3	4	0.6875	1
group_1844	O	Glutaredoxin	nrdH	-	ko:K06191	-	-	-	-	ko00000	-	-	-	Glutaredoxin		hypothetical protein	50	52	5	513	90.9091	90.7965	98.6538	4.74042e-39	7.25379e-35	4.14502e-37	6	2	4	0.6875	0.6875
group_1076	L	Transposase and inactivated derivatives IS30 family	-	-	ko:K07482	-	-	-	-	ko00000	-	-	-	HTH_38,rve		IS30 family transposase ISLxc3	55	91	0	474	100	83.8938	inf	2.68915e-39	4.11494e-35	2.42056e-37	4	4	0	0.125	0.125
group_4000	S	Phospholipid-binding protein	ybcL	GO:0003674,GO:0005488,GO:0005515,GO:0005575,GO:0005576,GO:0005623,GO:0005886,GO:0016020,GO:0042802,GO:0044464,GO:0071944	ko:K06910	-	-	-	-	ko00000	-	-	-	PBP		hypothetical protein	51	57	4	508	92.7273	89.9115	113.632	2.36299e-39	3.61585e-35	2.15229e-37	6	3	3	1	1
group_7905	-	-	-	-	-	-	-	-	-	-	-	-	-	-		hypothetical protein	54	80	1	485	98.1818	85.8407	327.375	2.31004e-39	3.53483e-35	2.11666e-37	5	4	1	0.375	0.375
group_2332	H	3'-phosphoadenosine 5'-phosphosulfate sulfotransferase (PAPS reductase) FAD synthetase and related enzymes	cysD	-	ko:K00957	ko00230,ko00261,ko00450,ko00920,ko01100,ko01120,ko01130,map00230,map00261,map00450,map00920,map01100,map01120,map01130	M00176,M00596	R00529,R04929	RC02809,RC02889	ko00000,ko00001,ko00002,ko01000	-	-	-	PAPS_reduct	cysD	Sulfate adenylyltransferase subunit 2	53	71	2	494	96.3636	87.4336	184.38	2.00853e-39	3.07346e-35	1.8627e-37	4	2	2	1	1
group_6901	E	Glycine D-amino acid oxidases (deaminating)	thiO	-	ko:K03153	ko00730,ko01100,map00730,map01100	-	R07463	RC01788	ko00000,ko00001,ko01000	-	-	-	DAO	thiO	Glycine oxidase	47	35	8	530	85.4545	93.8053	88.9643	1.1673e-39	1.7862e-35	1.10259e-37	6	2	5	0.21875	0.6875
group_7729	-	-	-	-	-	-	-	-	-	-	-	-	-	-		hypothetical protein	45	26	10	539	81.8182	95.3982	93.2885	4.41761e-40	6.75982e-36	4.22489e-38	6	3	4	0.6875	1
group_5812	S	Protein conserved in bacteria	-	-	-	-	-	-	-	-	-	-	-	-		hypothetical protein	49	43	6	522	89.0909	92.3894	99.1395	3.92769e-40	6.01016e-36	3.77997e-38	6	3	4	0.6875	1
group_6196	-	-	-	-	-	-	-	-	-	-	-	-	-	-		hypothetical protein	51	54	4	511	92.7273	90.4425	120.653	3.46525e-40	5.30253e-36	3.35603e-38	5	3	2	1	1
group_8428	S	LppP/LprE lipoprotein	-	-	-	-	-	-	-	-	-	-	-	Lipoprotein_21		hypothetical protein	51	53	4	512	92.7273	90.6195	123.17	1.79575e-40	2.74786e-36	1.75023e-38	5	3	2	1	1
group_3644	S	LppP/LprE lipoprotein	-	-	-	-	-	-	-	-	-	-	-	Lipoprotein_21		hypothetical protein	50	47	5	518	90.9091	91.6814	110.213	1.5506e-40	2.37274e-36	1.52098e-38	5	2	3	1	1
group_4855	T	Histidine kinase	-	-	-	-	-	-	-	-	-	-	-	HATPase_c,HisKA_3		hypothetical protein	50	47	5	518	90.9091	91.6814	110.213	1.5506e-40	2.37274e-36	1.52098e-38	6	3	3	1	1
group_1922	L	GIY-YIG type nucleases (URI domain)	dnaQ	GO:0005575,GO:0005618,GO:0005622,GO:0005623,GO:0005737,GO:0005829,GO:0005886,GO:0006950,GO:0006974,GO:0008150,GO:0009380,GO:0009987,GO:0016020,GO:0030312,GO:0032991,GO:0033554,GO:0044424,GO:0044444,GO:0044464,GO:0050896,GO:0051716,GO:0071944,GO:1902494,GO:1905347,GO:1905348,GO:1990391	ko:K02342	ko00230,ko00240,ko01100,ko03030,ko03430,ko03440,map00230,map00240,map01100,map03030,map03430,map03440	M00260	R00375,R00376,R00377,R00378	RC02795	ko00000,ko00001,ko00002,ko01000,ko03032,ko03400	-	-	-	GIY-YIG,RNase_T,UVR		hypothetical protein	53	64	2	501	96.3636	88.6726	207.445	3.6473e-41	5.5811e-37	3.7457e-39	4	2	2	1	1
group_5152	S	Protein of unknown function (DUF3800)	-	-	-	-	-	-	-	-	-	-	-	DUF3800		hypothetical protein	44	19	11	546	80	96.6372	114.947	8.82213e-42	1.34996e-37	9.18342e-40	5	2	4	0.375	1
group_6247	L	Subunit R is required for both nuclease and ATPase activities, but not for modification	hsdR	-	ko:K01153	-	-	-	-	ko00000,ko01000,ko02048	-	-	-	EcoR124_C,HSDR_N,ResIII		hypothetical protein	49	38	6	527	89.0909	93.2743	113.259	8.12753e-42	1.24367e-37	8.51832e-40	5	2	4	0.375	1
wbgU	GM	PFAM NAD dependent epimerase dehydratase family	rfbB	-	ko:K01710,ko:K01784	ko00052,ko00520,ko00521,ko00523,ko00525,ko01055,ko01100,ko01130,map00052,map00520,map00521,map00523,map00525,map01055,map01100,map01130	M00361,M00362,M00632,M00793	R00291,R02984,R06513	RC00289,RC00402	ko00000,ko00001,ko00002,ko01000	-	-	-	Epimerase,GDP_Man_Dehyd		UDP-N-acetylglucosamine 4-epimerase	51	47	4	518	92.7273	91.6814	140.521	2.84309e-42	4.35049e-38	3.00034e-40	6	3	4	0.6875	1
group_2696	D	Protein of unknown function (DUF3375)	-	-	-	-	-	-	-	-	-	-	-	DUF3375		putative protein/MSMEI_1241	45	21	10	544	81.8182	96.2832	116.571	2.44038e-42	3.73427e-38	2.59325e-40	6	2	5	0.21875	0.6875
leuS_1	J	Belongs to the class-I aminoacyl-tRNA synthetase family	leuS	GO:0003674,GO:0003824,GO:0004812,GO:0004823,GO:0005575,GO:0005618,GO:0005622,GO:0005623,GO:0005737,GO:0005829,GO:0005886,GO:0006082,GO:0006139,GO:0006399,GO:0006412,GO:0006418,GO:0006429,GO:0006518,GO:0006520,GO:0006725,GO:0006807,GO:0008150,GO:0008152,GO:0009058,GO:0009059,GO:0009987,GO:0010467,GO:0016020,GO:0016070,GO:0016874,GO:0016875,GO:0019538,GO:0019752,GO:0030312,GO:0034641,GO:0034645,GO:…	ko:K01869	ko00970,map00970	M00359,M00360	R03657	RC00055,RC00523	ko00000,ko00001,ko00002,ko01000,ko01007,ko03016,ko03029	-	-	-	Anticodon_1,tRNA-synt_1,tRNA-synt_1_2		Leucine--tRNA ligase	50	40	5	525	90.9091	92.9204	131.25	8.10359e-43	1.24001e-38	8.73247e-41	6	3	3	1	1
group_1918	S	Putative exonuclease SbcCD, C subunit	-	-	-	-	-	-	-	-	-	-	-	AAA_29,SbcCD_C	smc_2	Chromosome partition protein Smc	44	17	11	548	80	96.9912	128.941	8.03051e-43	1.22883e-38	8.7151e-41	6	2	5	0.21875	0.6875
group_5630	E	Sodium alanine symporter	agcS	-	ko:K03310	-	-	-	-	ko00000	2.A.25	-	-	Na_Ala_symp	alsT_2	Amino-acid carrier protein AlsT	44	17	11	548	80	96.9912	128.941	8.03051e-43	1.22883e-38	8.7151e-41	5	3	3	1	1
group_914	S	Domain of unknown function (DUF4194)	-	-	-	-	-	-	-	-	-	-	-	DUF4194		hypothetical protein	52	47	3	518	94.5455	91.6814	191.035	4.14009e-44	6.33516e-40	4.79936e-42	5	2	3	1	1
group_8463	S	YrhK-like protein	-	-	-	-	-	-	-	-	-	-	-	YrhK		hypothetical protein	51	41	4	524	92.7273	92.7434	162.951	3.03332e-44	4.64159e-40	3.57045e-42	5	1	4	0.375	0.375
group_1461	IQ	fatty acid synthase	fas	-	ko:K11533	ko00061,ko01100,ko01212,ko04931,map00061,map01100,map01212,map04931	M00082,M00083	R01624,R01626,R04355,R04428,R04429,R04533,R04534,R04535,R04536,R04537,R04543,R04544,R04566,R04568,R04724,R04726,R04952,R04953,R04954,R04955,R04957,R04958,R04960,R04961,R04963,R04964,R04965,R04966,R04968,R04969,R07762,R07763,R07764,R07765,R10700	RC00004,RC00029,RC00039,RC00052,RC00076,RC00117,RC00831,RC01095,RC02727,RC02728,RC02729,RC02857,RC02888	ko00000,ko00001,ko00002,ko01000,ko01004	-	-	-	Acyl_transf_1,DUF1729,Ketoacyl-synt_C,MaoC_dehydratas,SAT,ketoacyl-synt		hypothetical protein	50	36	5	529	90.9091	93.6283	146.944	3.00742e-44	4.60196e-40	3.56741e-42	6	2	5	0.21875	0.6875
group_3664	V	Type I restriction-modification system methyltransferase subunit	hsdM	-	ko:K03427	-	-	-	-	ko00000,ko01000,ko02048	-	-	-	HsdM_N,N6_Mtase		hypothetical protein	49	31	6	534	89.0909	94.5133	140.677	1.89578e-44	2.90093e-40	2.2842e-42	5	2	4	0.375	1
group_6610	O	Belongs to the sulfur carrier protein TusA family	yedF	GO:0006950,GO:0006974,GO:0008150,GO:0009987,GO:0019725,GO:0033554,GO:0042592,GO:0048878,GO:0050896,GO:0051716,GO:0055082,GO:0065007,GO:0065008	-	-	-	-	-	-	-	-	-	TusA	yedF	hypothetical protein	53	52	2	513	96.3636	90.7965	261.433	1.63688e-44	2.50475e-40	1.9879e-42	6	4	2	0.6875	0.6875
group_9220	V	ABC-2 type transporter	-	-	-	-	-	-	-	-	-	-	-	ABC2_membrane		hypothetical protein	53	51	2	514	96.3636	90.9735	267.078	8.13735e-45	1.24518e-40	1.00418e-42	5	3	2	1	1
ybhF	V	AAA domain, putative AbiEii toxin, Type IV TA system	-	-	ko:K01990,ko:K01992	-	M00254	-	-	ko00000,ko00002,ko02000	3.A.1	-	-	ABC2_membrane,ABC_tran		putative multidrug ABC transporter ATP-binding protein YbhF	53	51	2	514	96.3636	90.9735	267.078	8.13735e-45	1.24518e-40	1.00418e-42	5	3	2	1	1
group_11055	-	-	-	-	-	-	-	-	-	-	-	-	-	-		hypothetical protein	47	22	8	543	85.4545	96.1062	145.006	4.66192e-45	7.13368e-41	5.94473e-43	4	2	3	0.625	1
group_5707	K	accessory protein	yhgF	-	ko:K06959	-	-	-	-	ko00000	-	-	-	HHH_3,S1,Tex_N,Tex_YqgF	yhgF	Protein YhgF	50	33	5	532	90.9091	94.1593	161.212	2.15676e-45	3.30027e-41	2.8698e-43	6	3	3	1	1
mshA_3	M	PFAM Glycosyl transferases group 1	-	-	-	-	-	-	-	-	-	-	-	Glyco_transf_4,Glycos_transf_1		D-inositol-3-phosphate glycosyltransferase	53	49	2	516	96.3636	91.3274	279.061	1.95186e-45	2.98673e-41	2.61994e-43	5	3	2	1	1
group_5383	S	Sulphur transport	-	-	ko:K07112	-	-	-	-	ko00000	-	-	-	Sulf_transp		hypothetical protein	53	49	2	516	96.3636	91.3274	279.061	1.95186e-45	2.98673e-41	2.61994e-43	6	4	2	0.6875	0.6875
pqqE	C	Radical SAM	pqqE	-	-	-	-	-	-	-	-	-	-	Fer4_12,Radical_SAM,SPASM		PqqA peptide cyclase	53	49	2	516	96.3636	91.3274	279.061	1.95186e-45	2.98673e-41	2.61994e-43	5	3	2	1	1
galE_2	M	Belongs to the NAD(P)-dependent epimerase dehydratase family	galE	-	ko:K01784	ko00052,ko00520,ko01100,map00052,map00520,map01100	M00361,M00362,M00632	R00291,R02984	RC00289	ko00000,ko00001,ko00002,ko01000	-	-	-	Epimerase		UDP-glucose 4-epimerase	53	49	2	516	96.3636	91.3274	279.061	1.95186e-45	2.98673e-41	2.61994e-43	5	3	2	1	1
uvrB_1	L	DEAD-like helicases superfamily	-	-	ko:K10843	ko03022,ko03420,map03022,map03420	M00290	-	-	ko00000,ko00001,ko00002,ko01000,ko03021,ko03400	-	-	-	Glyoxalase,Helicase_C,Lsr2,ResIII		UvrABC system protein B	46	17	9	548	83.6364	96.9912	164.758	5.33502e-46	8.16365e-42	7.84966e-44	4	1	4	0.125	0.625
group_6234	CO	ABC-type multidrug transport system, ATPase and permease components	cydC	-	ko:K06148,ko:K16012	ko02010,map02010	-	-	-	ko00000,ko00001,ko02000	3.A.1,3.A.1.129	-	-	ABC_membrane,ABC_tran		putative ABC transporter ATP-binding/permease protein	46	17	9	548	83.6364	96.9912	164.758	5.33502e-46	8.16365e-42	7.84966e-44	5	2	4	0.375	1
phrA_2	L	Belongs to the DNA photolyase family	phr	-	ko:K01669	-	-	-	-	ko00000,ko01000,ko03400	-	-	-	DNA_photolyase,FAD_binding_7		Deoxyribodipyrimidine photo-lyase	53	46	2	519	96.3636	91.8584	298.989	2.11827e-46	3.24137e-42	3.30752e-44	5	3	2	1	1
group_7653	M	heme binding	-	-	-	-	-	-	-	-	-	-	-	Glyco_hydro_25,PG_binding_1,Peptidase_M23,SLT		hypothetical protein	52	40	3	525	94.5455	92.9204	227.5	1.81911e-46	2.7836e-42	2.86969e-44	5	2	3	1	1
group_9730	P	Reductase	nrfD	-	-	-	-	-	-	-	-	-	-	NrfD		hypothetical protein	54	52	1	513	98.1818	90.7965	532.731	1.24544e-46	1.90577e-42	1.98518e-44	5	4	1	0.375	0.375
group_4980	S	Uncharacterized conserved protein (DUF2183)	-	-	-	-	-	-	-	-	-	-	-	DUF2183		hypothetical protein	44	10	11	555	80	98.2301	222	4.09698e-47	6.2692e-43	6.96578e-45	5	2	4	0.375	1
group_7333	E	Synthesizes selenophosphate from selenide and ATP	selD	-	ko:K01008	ko00450,ko01100,map00450,map01100	-	R03595	RC00002,RC02878	ko00000,ko00001,ko01000,ko03016	-	-	-	AIRS,AIRS_C	selD	Selenide, water dikinase	54	50	1	515	98.1818	91.1504	556.2	2.97889e-47	4.55829e-43	5.12168e-45	5	4	1	0.375	0.375
group_5774	V	Aminoglycoside/hydroxyurea antibiotic resistance kinase	-	-	ko:K04343	-	M00766	R02225	RC00002,RC00078	br01600,ko00000,ko00002,ko01000,ko01504	-	-	-	APH_6_hur		hypothetical protein	50	28	5	537	90.9091	95.0442	191.786	1.84515e-47	2.82344e-43	3.20846e-45	5	2	4	0.375	1
group_5807	C	Belongs to the prokaryotic molybdopterin-containing oxidoreductase family	-	-	ko:K00123	ko00630,ko00680,ko01100,ko01120,ko01200,map00630,map00680,map01100,map01120,map01200	-	R00519	RC02796	ko00000,ko00001,ko01000	-	-	-	Molybdop_Fe4S4,Molybdopterin,Molydop_binding	fdnG	Formate dehydrogenase, nitrate-inducible, major subunit	54	49	1	516	98.1818	91.3274	568.653	1.43488e-47	2.19565e-43	2.52373e-45	5	4	1	0.375	0.375
group_2395	L	NTP pyrophosphohydrolases including oxidative damage repair enzymes	mutT	-	ko:K03574	-	-	-	-	ko00000,ko01000,ko03400	-	-	-	NUDIX	nudG	CTP pyrophosphohydrolase	47	17	8	548	85.4545	96.9912	189.382	1.17293e-47	1.79481e-43	2.08699e-45	4	1	3	0.625	0.625
group_11059	S	AAA ATPase domain	-	-	-	-	-	-	-	-	-	-	-	AAA_21		hypothetical protein	46	14	9	551	83.6364	97.5221	201.159	9.58107e-48	1.46609e-43	1.76638e-45	4	1	4	0.125	0.625
group_4535	Q	SAM-dependent methyltransferases	-	-	-	-	-	-	-	-	-	-	-	Methyltransf_11,Methyltransf_25	COQ5	2-methoxy-6-polyprenyl-1,4-benzoquinol methylase, mitochondrial	44	9	11	556	80	98.4071	247.111	7.73364e-48	1.1834e-43	1.49798e-45	5	3	3	1	1
group_3477	J	Translation elongation factor	selB	-	ko:K03833	-	-	-	-	ko00000,ko03012	-	-	-	GTP_EFTU,GTP_EFTU_D2,SelB-wing_2,SelB-wing_3	selB	Selenocysteine-specific elongation factor	54	47	1	518	98.1818	91.6814	595.149	3.22447e-48	4.93408e-44	6.32575e-46	5	4	1	0.375	0.375
group_1913	S	Putative exonuclease SbcCD, C subunit	-	-	-	-	-	-	-	-	-	-	-	AAA_29,SbcCD_C		hypothetical protein	46	13	9	552	83.6364	97.6991	217.026	2.27122e-48	3.47543e-44	4.57293e-46	4	1	3	0.625	0.625
group_15707	C	COG0437 Fe-S-cluster-containing hydrogenase components 1	hybA	-	ko:K00124	ko00630,ko00680,ko01100,ko01120,ko01200,map00630,map00680,map01100,map01120,map01200	-	R00519	RC02796	ko00000,ko00001	-	-	-	Fer4_11,Fer4_3,Fer4_4,Fer4_7	fdoH	Formate dehydrogenase-O iron-sulfur subunit	54	46	1	519	98.1818	91.8584	609.261	1.50333e-48	2.30039e-44	3.10864e-46	5	4	1	0.375	0.375
group_3658	S	Uncharacterized protein conserved in bacteria N-term (DUF3322)	-	-	-	-	-	-	-	-	-	-	-	DUF2220,DUF3322		hypothetical protein	47	15	8	550	85.4545	97.3451	215.417	8.13957e-49	1.24552e-44	1.77931e-46	4	2	3	0.625	1
mhpA	CH	2-polyprenyl-6-methoxyphenol hydroxylase and related FAD-dependent oxidoreductases	mhpA	-	ko:K03380,ko:K05712,ko:K20943	ko00360,ko00362,ko00623,ko00627,ko01120,ko01220,map00360,map00362,map00623,map00627,map01120,map01220	M00545	R00815,R03566,R05249,R06786,R06787	RC00046,RC00236	ko00000,ko00001,ko00002,ko01000	-	-	-	FAD_binding_3		3-(3-hydroxy-phenyl)propionate/3-hydroxycinnamic acid hydroxylase	46	12	9	553	83.6364	97.8761	235.537	5.08403e-49	7.77958e-45	1.12748e-46	4	1	4	0.125	0.625
selA	H	Converts seryl-tRNA(Sec) to selenocysteinyl-tRNA(Sec) required for selenoprotein biosynthesis	selA	-	ko:K01042	ko00450,ko00970,map00450,map00970	-	R08219	RC01246	ko00000,ko00001,ko01000	-	-	-	Se-cys_synth_N,SelA		L-seryl-tRNA(Sec) selenium transferase	54	43	1	522	98.1818	92.3894	655.535	1.41927e-49	2.17177e-45	3.24144e-47	5	4	1	0.375	0.375
group_6081	D	CobQ/CobB/MinD/ParA nucleotide binding domain	-	-	ko:K03496	-	-	-	-	ko00000,ko03036,ko04812	-	-	-	AAA_31,MipZ,VirC1		hypothetical protein	44	6	11	559	80	98.9381	372.667	2.93643e-50	4.49333e-46	7.13227e-48	6	2	4	0.6875	0.6875
group_8220	S	thioesterase	-	-	ko:K07107	-	-	-	-	ko00000,ko01000	-	-	-	4HBT,4HBT_2		hypothetical protein	55	46	0	519	100	91.8584	inf	5.30043e-51	8.11072e-47	1.32963e-48	5	5	0	0.0625	0.0625
group_11030	L	Transposase and inactivated derivatives	-	-	ko:K07492	-	-	-	-	ko00000	-	-	-	DUF4096		IS5 family transposase ISBli8	50	20	5	545	90.9091	96.4602	272.5	2.62856e-51	4.02222e-47	6.81732e-49	6	3	4	0.6875	1
group_6197	L	Transposase DDE domain	-	-	-	-	-	-	-	-	-	-	-	DDE_Tnp_1_2		IS5 family transposase ISBli8	50	20	5	545	90.9091	96.4602	272.5	2.62856e-51	4.02222e-47	6.81732e-49	6	3	4	0.6875	1
group_6614	S	protein conserved in bacteria	yedI	-	ko:K09781	-	-	-	-	ko00000	-	-	-	DUF808	yedI	Inner membrane protein YedI	53	32	2	533	96.3636	94.3363	441.391	1.40855e-51	2.15536e-47	3.78134e-49	5	3	2	1	1
group_9977	S	Domain of unknown function (DUF1837)	-	-	-	-	-	-	-	-	-	-	-	DUF1837		hypothetical protein	52	27	3	538	94.5455	95.2212	345.383	1.05318e-51	1.61158e-47	2.87782e-49	4	2	2	1	1
group_9985	O	OsmC-like protein	-	-	-	-	-	-	-	-	-	-	-	OsmC	ohrB_2	Organic hydroperoxide resistance protein OhrB	52	27	3	538	94.5455	95.2212	345.383	1.05318e-51	1.61158e-47	2.87782e-49	5	2	3	1	1
group_3887	S	Belongs to the SOS response-associated peptidase family	yedK	-	-	-	-	-	-	-	-	-	-	SRAP	yedK	hypothetical protein	51	22	4	543	92.7273	96.1062	314.693	3.72786e-52	5.70438e-48	1.097e-49	5	2	4	0.375	1
group_7075	-	-	-	-	-	-	-	-	-	-	-	-	-	-		hypothetical protein	50	17	5	548	90.9091	96.9912	322.353	5.62253e-53	8.60359e-49	1.72072e-50	6	3	4	0.6875	1
group_7001	L	Transposase and inactivated derivatives, TnpA family	tnpA	-	-	-	-	-	-	-	-	-	-	DDE_Tnp_Tn3,DUF4158		Tn3 family transposase	48	11	7	554	87.2727	98.0531	345.351	3.68482e-53	5.63851e-49	1.15072e-50	5	2	4	0.375	1
group_1024	L	Resolvase, N terminal domain	-	-	-	-	-	-	-	-	-	-	-	HTH_38,HTH_7,Resolvase	hin_1	DNA-invertase hin	44	3	11	562	80	99.469	749.333	3.17191e-53	4.85366e-49	1.01118e-50	5	3	2	1	1
group_1262	-	-	-	-	-	-	-	-	-	-	-	-	-	-		hypothetical protein	49	13	6	552	89.0909	97.6991	346.769	1.33578e-53	2.044e-49	4.34894e-51	5	2	4	0.375	1
group_6054	C	Aldehyde dehydrogenase	pcd	-	ko:K00128	ko00010,ko00053,ko00071,ko00280,ko00310,ko00330,ko00340,ko00380,ko00410,ko00561,ko00620,ko00625,ko00903,ko00981,ko01100,ko01110,ko01120,ko01130,map00010,map00053,map00071,map00280,map00310,map00330,map00340,map00380,map00410,map00561,map00620,map00625,map00903,map00981,map01100,map01110,map01120,map01130	M00135	R00264,R00631,R00710,R00904,R01752,R01986,R02549,R02678,R02940,R02957,R03283,R03869,R04065,R04506,R04903,R05050,R05237,R05238,R05286,R06366,R08146	RC00047,RC00071,RC00080,RC00186,RC00218,RC00242,RC00816,RC01500	ko00000,ko00001,ko00002,ko01000	-	-	-	Aldedh	gabD	Succinate-semialdehyde dehydrogenase [NADP(+)]	48	10	7	555	87.2727	98.2301	380.571	6.95482e-54	1.06423e-49	2.31354e-51	4	1	4	0.125	0.625
group_6536	C	succinate CoA transferase	cat1	-	ko:K18118	ko00020,ko00620,ko00650,ko01100,ko01110,ko01120,ko01130,ko01200,map00020,map00620,map00650,map01100,map01110,map01120,map01130,map01200	M00009,M00011	R10343	RC00012,RC00014	ko00000,ko00001,ko00002,ko01000	-	-	-	AcetylCoA_hyd_C,AcetylCoA_hydro		Succinyl-CoA:acetate CoA-transferase	46	5	9	560	83.6364	99.115	572.444	1.49453e-54	2.28693e-50	5.19757e-52	5	2	4	0.375	1
group_4982	S	NYN domain	-	-	-	-	-	-	-	-	-	-	-	NYN		hypothetical protein	50	14	5	551	90.9091	97.5221	393.571	8.19618e-55	1.25418e-50	2.9167e-52	5	3	2	1	1
group_4730	L	response to ionizing radiation	-	-	-	-	-	-	-	-	-	-	-	DEAD,Helicase_C,ResIII		hypothetical protein	52	16	3	549	94.5455	97.1681	594.75	1.61229e-57	2.46713e-53	6.85314e-55	4	2	2	1	1
group_11069	-	-	-	-	-	-	-	-	-	-	-	-	-	-		hypothetical protein	52	16	3	549	94.5455	97.1681	594.75	1.61229e-57	2.46713e-53	6.85314e-55	6	3	3	1	1
mshC_2	J	Catalyzes the ATP-dependent condensation of GlcN-Ins and L-cysteine to form L-Cys-GlcN-Ins	mshC	GO:0000166,GO:0003674,GO:0003824,GO:0004812,GO:0004817,GO:0005488,GO:0005524,GO:0005575,GO:0005622,GO:0005623,GO:0005737,GO:0005829,GO:0005886,GO:0006082,GO:0006139,GO:0006399,GO:0006412,GO:0006418,GO:0006423,GO:0006518,GO:0006520,GO:0006725,GO:0006790,GO:0006807,GO:0008144,GO:0008150,GO:0008152,GO:0009058,GO:0009059,GO:0009987,GO:0010125,GO:0010126,GO:0010467,GO:0016020,GO:0016070,GO:0016137,GO:…	ko:K01883,ko:K15526	ko00970,map00970	M00359,M00360	R03650	RC00055,RC00523	ko00000,ko00001,ko00002,ko01000,ko01007,ko03016	-	-	iNJ661.Rv2130c	tRNA-synt_1e		L-cysteine:1D-myo-inositol 2-amino-2-deoxy-alpha-D-glucopyranoside ligase	52	16	3	549	94.5455	97.1681	594.75	1.61229e-57	2.46713e-53	6.85314e-55	6	3	3	1	1
group_6989	L	Psort location Cytoplasmic, score 7.50	-	-	-	-	-	-	-	-	-	-	-	Recombinase,Resolvase,Zn_ribbon_recom		hypothetical protein	48	5	7	560	87.2727	99.115	768	4.06563e-58	6.22123e-54	1.88522e-55	4	2	2	1	1
rsmI_2	H	Catalyzes the 2'-O-methylation of the ribose of cytidine 1402 (C1402) in 16S rRNA	rsmI	GO:0000154,GO:0000451,GO:0000453,GO:0001510,GO:0005575,GO:0005623,GO:0005886,GO:0006139,GO:0006364,GO:0006396,GO:0006725,GO:0006807,GO:0008150,GO:0008152,GO:0009451,GO:0009987,GO:0010467,GO:0016020,GO:0016070,GO:0016072,GO:0022613,GO:0031167,GO:0032259,GO:0034470,GO:0034641,GO:0034660,GO:0042254,GO:0043170,GO:0043412,GO:0043414,GO:0044085,GO:0044237,GO:0044238,GO:0044260,GO:0044464,GO:0046483,GO:…	ko:K07056	-	-	-	-	ko00000,ko01000,ko03009	-	-	-	TP_methylase		Ribosomal RNA small subunit methyltransferase I	51	11	4	554	92.7273	98.0531	642.136	7.99173e-59	1.22289e-54	4.07631e-56	5	3	2	1	1
group_5452	O	Dolichyl-phosphate-mannose--protein	pmt	GO:0000030,GO:0003674,GO:0003824,GO:0006464,GO:0006486,GO:0006493,GO:0006807,GO:0008150,GO:0008152,GO:0009058,GO:0009059,GO:0009100,GO:0009101,GO:0009987,GO:0016740,GO:0016757,GO:0016758,GO:0019538,GO:0034645,GO:0035268,GO:0035269,GO:0036211,GO:0040007,GO:0043170,GO:0043412,GO:0043413,GO:0044237,GO:0044238,GO:0044249,GO:0044260,GO:0044267,GO:0070085,GO:0071704,GO:0097502,GO:1901135,GO:1901137,GO:…	ko:K00728	ko00514,ko00515,ko01100,map00514,map00515,map01100	-	R04072,R07620,R11399	RC00005,RC00059,RC00397	ko00000,ko00001,ko01000,ko01003	-	GT39	-	PMT,PMT_2,PMT_4TMC	pmt	putative dolichyl-phosphate-mannose--protein mannosyltransferase	51	10	4	555	92.7273	98.2301	707.625	1.4279e-59	2.18498e-55	7.53441e-57	5	3	2	1	1
group_1235	-	-	-	-	-	-	-	-	-	-	-	-	-	-		hypothetical protein	49	4	6	561	89.0909	99.292	1145.38	5.17434e-61	7.91778e-57	2.82778e-58	6	2	4	0.6875	0.6875
group_10007	-	-	-	-	-	-	-	-	-	-	-	-	-	-		hypothetical protein	50	5	5	560	90.9091	99.115	1120	6.44755e-62	9.86604e-58	3.79463e-59	4	2	3	0.625	1
group_523	EGP	Major facilitator Superfamily	-	-	ko:K08218	ko01501,map01501	M00628	-	-	ko00000,ko00001,ko00002,ko02000	2.A.1.25	-	-	MFS_1		hypothetical protein	51	7	4	558	92.7273	98.7611	1016.36	4.86227e-62	7.44024e-58	2.9761e-59	5	3	2	1	1
group_10006	Q	oxidoreductase activity, acting on paired donors, with incorporation or reduction of molecular oxygen, 2-oxoglutarate as one donor, and incorporation of one atom each of oxygen into both donors	-	-	-	-	-	-	-	-	-	-	-	TauD		hypothetical protein	51	7	4	558	92.7273	98.7611	1016.36	4.86227e-62	7.44024e-58	2.9761e-59	4	2	3	0.625	1
group_8164	L	membrane metal-binding protein	comEC	-	ko:K02238	-	M00429	-	-	ko00000,ko00002,ko02044	3.A.11.1,3.A.11.2	-	-	Competence,DUF4131,Lactamase_B		hypothetical protein	53	12	2	553	96.3636	97.8761	1221.21	2.4346e-62	3.72542e-58	1.61975e-59	5	3	2	1	1
rep_3	L	ATP-dependent DNA helicase activity	-	-	ko:K03657	ko03420,ko03430,map03420,map03430	-	-	-	ko00000,ko00001,ko01000,ko03400	-	-	-	AAA_19,UvrD-helicase,UvrD_C,UvrD_C_2		ATP-dependent DNA helicase Rep	48	1	7	564	87.2727	99.823	3867.43	7.28671e-63	1.11501e-58	5.06824e-60	3	2	1	1	1
group_4961	S	DNA recombination protein	rmuC	-	ko:K09760	-	-	-	-	ko00000	-	-	-	RmuC		hypothetical protein	50	4	5	561	90.9091	99.292	1402.5	5.91261e-63	9.04748e-59	4.52374e-60	4	1	4	0.125	0.625
group_3930	L	InterPro IPR001584	tnp7109-5	-	-	-	-	-	-	-	-	-	-	HTH_21,Terminase_5,rve		hypothetical protein	50	4	5	561	90.9091	99.292	1402.5	5.91261e-63	9.04748e-59	4.52374e-60	5	2	3	1	1
group_4549	V	I restriction modification system specificity determinant	hsdS	-	-	-	-	-	-	-	-	-	-	Methylase_S		hypothetical protein	52	8	3	557	94.5455	98.5841	1206.83	2.92872e-63	4.48153e-59	2.98769e-60	5	3	3	1	1
group_4135	V	HNH endonuclease domain protein	-	-	-	-	-	-	-	-	-	-	-	HNH		hypothetical protein	54	12	1	553	98.1818	97.8761	2488.5	1.07186e-64	1.64016e-60	1.26166e-61	5	4	1	0.375	0.375
group_11074	L	AAA domain, putative AbiEii toxin, Type IV TA system	-	-	-	-	-	-	-	-	-	-	-	AAA_15,AAA_21		hypothetical protein	49	1	6	564	89.0909	99.823	4606	9.11486e-65	1.39476e-60	1.1623e-61	3	2	1	1	1
group_11075	S	Protein of unknown function (Hypoth_ymh)	-	-	-	-	-	-	-	-	-	-	-	Hypoth_Ymh		hypothetical protein	49	1	6	564	89.0909	99.823	4606	9.11486e-65	1.39476e-60	1.1623e-61	3	2	1	1	1
group_11076	L	restriction	hsdS	-	ko:K01154	-	-	-	-	ko00000,ko01000,ko02048	-	-	-	Methylase_S		hypothetical protein	49	1	6	564	89.0909	99.823	4606	9.11486e-65	1.39476e-60	1.1623e-61	3	2	1	1	1
group_5075	L	Phage integrase family	-	-	-	-	-	-	-	-	-	-	-	Phage_int_SAM_3,Phage_integrase		hypothetical protein	53	5	2	560	96.3636	99.115	2968	2.83867e-68	4.34374e-64	5.42967e-65	4	2	2	1	1
group_9988	-	-	-	-	-	-	-	-	-	-	-	-	-	-		hypothetical protein	54	0	1	565	98.1818	100	inf	2.22358e-77	3.40253e-73	1.13418e-73	5	5	0	0.0625	0.0625
group_9986	M	Sortase family	-	-	ko:K07284	-	-	-	-	ko00000,ko01000,ko01002,ko01011	-	-	-	Sortase		hypothetical protein	54	0	1	565	98.1818	100	inf	2.22358e-77	3.40253e-73	1.13418e-73	5	5	0	0.0625	0.0625
group_9987	M	Sortase (surface protein transpeptidase)	srtA	-	ko:K07284	-	-	-	-	ko00000,ko01000,ko01002,ko01011	-	-	-	Sortase		hypothetical protein	54	0	1	565	98.1818	100	inf	2.22358e-77	3.40253e-73	1.13418e-73	5	5	0	0.0625	0.0625

## Sheet: Table S7
Table S7. The unique genes specific to the SC3 strains and their annotations against other sequence cluster strains (SC1, SC17, SC2, SC21, and SC7) within the same clade as SC3 strains.
Gene	COG_category	Description	Preferred_name	GOs	EC	KEGG_ko	KEGG_Pathway	KEGG_Module	KEGG_Reaction	KEGG_rclass	BRITE	KEGG_TC	CAZy	BiGG_Reaction	PFAMs	Non-unique Gene name	Annotation	Number_pos_present_in	Number_neg_present_in	Number_pos_not_present_in	Number_neg_not_present_in	Sensitivity	Specificity	Odds_ratio	Naive_p	Bonferroni_p	Benjamini_H_p	Max_Pairwise_comparisons	Max_supporting_pairs	Max_opposing_pairs	Best_pairwise_comp_p	Worst_pairwise_comp_p
group_3085	L	Phage integrase family	-	-	-	-	-	-	-	-	-	-	-	-	Phage_int_SAM_3,Phage_integrase		hypothetical protein	56	0	0	154	100	100	inf	2.0759276861075944e-52	1.73298443236262e-48	1.73298443236262e-48	1	1	0	1	1
group_2499	L	InterPro IPR001584	tnp7109-5	-	-	-	-	-	-	-	-	-	-	-	HTH_21,Terminase_5,rve		hypothetical protein	54	0	2	154	96.4286	100	inf	2.5097965725037188e-48	2.0951781787261045e-44	5.2379454468152613e-45	1	1	0	1	1
group_5382	L	Protein of unknown function (DUF2800)	-	-	-	-	-	-	-	-	-	-	-	-	DUF2800		hypothetical protein	55	2	1	152	98.2143	98.7013	4180	5.070349576933005e-47	4.232727826823673e-43	2.351515459346485e-44	1	1	1	1	1
group_5383	S	Protein of unknown function (DUF2815)	-	-	-	-	-	-	-	-	-	-	-	-	DUF2815		hypothetical protein	55	2	1	152	98.2143	98.7013	4180	5.070349576933005e-47	4.232727826823673e-43	2.351515459346485e-44	1	1	1	1	1
group_5384	L	DNA polymerase I - 3'-5' exonuclease and polymerase domains	-	-	2.7.7.7	ko:K02334	-	-	-	-	ko00000,ko01000	-	-	-	DNA_pol_A		hypothetical protein	55	2	1	152	98.2143	98.7013	4180	5.070349576933005e-47	4.232727826823673e-43	2.351515459346485e-44	1	1	1	1	1
group_5385	KL	Superfamily II DNA RNA helicases, SNF2 family	-	-	-	-	-	-	-	-	-	-	-	-	SNF2_N		hypothetical protein	55	2	1	152	98.2143	98.7013	4180	5.070349576933005e-47	4.232727826823673e-43	2.351515459346485e-44	1	1	1	1	1
group_4544	L	Belongs to the 'phage' integrase family	int8	-	-	-	-	-	-	-	-	-	-	-	Arm-DNA-bind_4,Phage_int_SAM_3,Phage_integrase	xerC_2	Tyrosine recombinase XerC	55	2	1	152	98.2143	98.7013	4180	5.070349576933005e-47	4.232727826823673e-43	2.351515459346485e-44	1	1	1	1	1
group_5852	S	Virulence-associated protein E	-	-	-	-	-	-	-	-	-	-	-	-	VirE		hypothetical protein	55	2	1	152	98.2143	98.7013	4180	5.070349576933005e-47	4.232727826823673e-43	2.351515459346485e-44	1	1	1	1	1
group_5758	S	Membrane	-	-	-	-	-	-	-	-	-	-	-	-	-		hypothetical protein	53	0	3	154	94.6429	100	inf	1.3134602062769908e-46	1.0964765802000319e-42	4.385906320800127e-44	1	1	0	1	1
group_5711	M	Sortase family	-	-	3.4.22.70	ko:K07284	-	-	-	-	ko00000,ko01000,ko01002,ko01011	-	-	-	Sortase		hypothetical protein	53	0	3	154	94.6429	100	inf	1.3134602062769908e-46	1.0964765802000319e-42	4.385906320800127e-44	1	1	0	1	1
group_5713	-	-	-	-	-	-	-	-	-	-	-	-	-	-	-		hypothetical protein	53	0	3	154	94.6429	100	inf	1.3134602062769908e-46	1.0964765802000319e-42	4.385906320800127e-44	1	1	0	1	1
group_5712	M	Sortase (surface protein transpeptidase)	srtA	-	3.4.22.70	ko:K07284	-	-	-	-	ko00000,ko01000,ko01002,ko01011	-	-	-	Sortase		hypothetical protein	53	0	3	154	94.6429	100	inf	1.3134602062769908e-46	1.0964765802000319e-42	4.385906320800127e-44	1	1	0	1	1
group_5797	-	-	-	-	-	-	-	-	-	-	-	-	-	-	-		hypothetical protein	53	0	3	154	94.6429	100	inf	1.3134602062769908e-46	1.0964765802000319e-42	4.385906320800127e-44	1	1	0	1	1
group_6445	V	I restriction modification system specificity determinant	hsdS	-	-	-	-	-	-	-	-	-	-	-	Methylase_S		hypothetical protein	53	0	3	154	94.6429	100	inf	1.3134602062769908e-46	1.0964765802000319e-42	4.385906320800127e-44	1	1	0	1	1
group_6616	-	-	-	-	-	-	-	-	-	-	-	-	-	-	-		hypothetical protein	54	2	2	152	96.4286	98.7013	2052	3.76809211441443e-45	3.145603297113166e-41	1.0147107410042472e-42	1	1	1	1	1
group_6492	S	Region found in RelA / SpoT proteins	-	-	-	-	-	-	-	-	-	-	-	-	RelA_SpoT		hypothetical protein	54	2	2	152	96.4286	98.7013	2052	3.76809211441443e-45	3.145603297113166e-41	1.0147107410042472e-42	1	1	1	1	1
mshC_2	J	Catalyzes the ATP-dependent condensation of GlcN-Ins and L-cysteine to form L-Cys-GlcN-Ins	mshC	GO:0000166,GO:0003674,GO:0003824,GO:0004812,GO:0004817,GO:0005488,GO:0005524,GO:0005575,GO:0005622,GO:0005623,GO:0005737,GO:0005829,GO:0005886,GO:0006082,GO:0006139,GO:0006399,GO:0006412,GO:0006418,GO:0006423,GO:0006518,GO:0006520,GO:0006725,GO:0006790,GO:0006807,GO:0008144,GO:0008150,GO:0008152,GO:0009058,GO:0009059,GO:0009987,GO:0010125,GO:0010126,GO:0010467,GO:0016020,GO:0016070,GO:0016137,GO:…	6.1.1.16,6.3.1.13	ko:K01883,ko:K15526	ko00970,map00970	M00359,M00360	R03650	RC00055,RC00523	ko00000,ko00001,ko00002,ko01000,ko01007,ko03016	-	-	iNJ661.Rv2130c	tRNA-synt_1e		L-cysteine:1D-myo-inositol 2-amino-2-deoxy-alpha-D-glucopyranoside ligase	54	2	2	152	96.4286	98.7013	2052	3.76809211441443e-45	3.145603297113166e-41	1.0147107410042472e-42	1	1	1	1	1
group_5602	V	HNH endonuclease	-	-	-	-	-	-	-	-	-	-	-	-	-		hypothetical protein	54	2	2	152	96.4286	98.7013	2052	3.76809211441443e-45	3.145603297113166e-41	1.0147107410042472e-42	1	1	1	1	1
group_1849	L	Transposase and inactivated derivatives IS30 family	-	-	-	ko:K07482	-	-	-	-	ko00000	-	-	-	HTH_38,rve		IS30 family transposase ISLxc3	56	6	0	148	100	96.1039	inf	1.276166559822319e-44	1.065343844139672e-40	3.2283146792111275e-42	1	1	0	1	1
rsmI_2	H	Catalyzes the 2'-O-methylation of the ribose of cytidine 1402 (C1402) in 16S rRNA	rsmI	GO:0000154,GO:0000451,GO:0000453,GO:0001510,GO:0005575,GO:0005623,GO:0005886,GO:0006139,GO:0006364,GO:0006396,GO:0006725,GO:0006807,GO:0008150,GO:0008152,GO:0009451,GO:0009987,GO:0010467,GO:0016020,GO:0016070,GO:0016072,GO:0022613,GO:0031167,GO:0032259,GO:0034470,GO:0034641,GO:0034660,GO:0042254,GO:0043170,GO:0043412,GO:0043414,GO:0044085,GO:0044237,GO:0044238,GO:0044260,GO:0044464,GO:0046483,GO:…	2.1.1.198	ko:K07056	-	-	-	-	ko00000,ko01000,ko03009	-	-	-	TP_methylase		Ribosomal RNA small subunit methyltransferase I	53	2	3	152	94.6429	98.7013	1342.6666666666667	1.8777882873733905e-43	1.5675776622993062e-39	4.0194299033315545e-41	1	1	1	1	1
group_6490	-	-	-	-	-	-	-	-	-	-	-	-	-	-	-		hypothetical protein	53	2	3	152	94.6429	98.7013	1342.6666666666667	1.8777882873733905e-43	1.5675776622993062e-39	4.0194299033315545e-41	1	1	1	1	1
group_5794	Q	oxidoreductase activity, acting on paired donors, with incorporation or reduction of molecular oxygen, 2-oxoglutarate as one donor, and incorporation of one atom each of oxygen into both donors	-	-	-	-	-	-	-	-	-	-	-	-	TauD		hypothetical protein	54	4	2	150	96.4286	97.4026	1012.5	1.0117270825639952e-42	8.445897685244232e-39	2.05997504518152e-40	1	1	1	1	1
group_4545	E	IrrE N-terminal-like domain	-	-	-	-	-	-	-	-	-	-	-	-	Peptidase_M78		hypothetical protein	53	3	3	151	94.6429	98.0519	889.2222222222222	3.4386351757424327e-42	2.8705726447097825e-38	6.675750336534378e-40	1	1	1	1	1
group_6624	S	Protein of unknown function (Hypoth_ymh)	-	-	-	-	-	-	-	-	-	-	-	-	Hypoth_Ymh		hypothetical protein	50	0	6	154	89.2857	100	inf	4.39956630694515e-42	3.672757953037811e-38	7.814378623484705e-40	1	1	0	1	1
group_6625	L	restriction	hsdS	-	3.1.21.3	ko:K01154	-	-	-	-	ko00000,ko01000,ko02048	-	-	-	Methylase_S		hypothetical protein	50	0	6	154	89.2857	100	inf	4.39956630694515e-42	3.672757953037811e-38	7.814378623484705e-40	1	1	0	1	1
group_6623	L	AAA domain, putative AbiEii toxin, Type IV TA system	-	-	-	-	-	-	-	-	-	-	-	-	AAA_15,AAA_21		hypothetical protein	50	0	6	154	89.2857	100	inf	4.39956630694515e-42	3.672757953037811e-38	7.814378623484705e-40	1	1	0	1	1
group_8997	L	Transposase and inactivated derivatives, TnpA family	tnpA	-	-	-	-	-	-	-	-	-	-	-	DDE_Tnp_Tn3,DUF4158		Tn3 family transposase	52	2	4	152	92.8571	98.7013	988	7.058907016724501e-42	5.892775577561614e-38	1.20260726072686e-39	1	1	1	1	1
leuS_1	J	Belongs to the class-I aminoacyl-tRNA synthetase family	leuS	GO:0003674,GO:0003824,GO:0004812,GO:0004823,GO:0005575,GO:0005618,GO:0005622,GO:0005623,GO:0005737,GO:0005829,GO:0005886,GO:0006082,GO:0006139,GO:0006399,GO:0006412,GO:0006418,GO:0006429,GO:0006518,GO:0006520,GO:0006725,GO:0006807,GO:0008150,GO:0008152,GO:0009058,GO:0009059,GO:0009987,GO:0010467,GO:0016020,GO:0016070,GO:0016874,GO:0016875,GO:0019538,GO:0019752,GO:0030312,GO:0034641,GO:0034645,GO:…	6.1.1.4	ko:K01869	ko00970,map00970	M00359,M00360	R03657	RC00055,RC00523	ko00000,ko00001,ko00002,ko01000,ko01007,ko03016,ko03029	-	-	-	Anticodon_1,tRNA-synt_1,tRNA-synt_1_2		Leucine--tRNA ligase	51	1	5	153	91.0714	99.3506	1560.6	8.314557739989237e-42	6.940992801343015e-38	1.3348063079505798e-39	1	1	1	1	1
group_4820	L	Psort location Cytoplasmic, score 7.50	-	-	-	-	-	-	-	-	-	-	-	-	Recombinase,Resolvase,Zn_ribbon_recom		hypothetical protein	49	0	7	154	87.5	100	inf	1.0119002505974493e-40	8.447343291987508e-37	1.4317531003368658e-38	1	1	0	1	1
rep_3	L	ATP-dependent DNA helicase activity	-	-	3.6.4.12	ko:K03657	ko03420,ko03430,map03420,map03430	-	-	-	ko00000,ko00001,ko01000,ko03400	-	-	-	AAA_19,UvrD-helicase,UvrD_C,UvrD_C_2		ATP-dependent DNA helicase Rep	49	0	7	154	87.5	100	inf	1.0119002505974493e-40	8.447343291987508e-37	1.4317531003368658e-38	1	1	0	1	1
group_2505	S	Belongs to the SOS response-associated peptidase family	yedK	-	-	-	-	-	-	-	-	-	-	-	SRAP	yedK	hypothetical protein	52	3	4	151	92.8571	98.0519	654.3333333333334	1.2615846227518051e-40	1.053170843073207e-36	1.755284738455345e-38	1	1	1	1	1
group_5600	V	Type I restriction modification DNA specificity domain	-	-	3.1.21.3	ko:K01154	-	-	-	-	ko00000,ko01000,ko02048	-	-	-	Methylase_S		hypothetical protein	50	1	6	153	89.2857	99.3506	1275	2.161286948286761e-40	1.8042423444297882e-36	2.86387673719014e-38	1	1	1	1	1
group_933	V	Putative RNA methylase family UPF0020	hsdM	-	2.1.1.72	ko:K03427	-	-	-	-	ko00000,ko01000,ko02048	-	-	-	HsdM_N,N6_Mtase		hypothetical protein	50	1	6	153	89.2857	99.3506	1275	2.161286948286761e-40	1.8042423444297882e-36	2.86387673719014e-38	1	1	1	1	1
group_3015	P	Zn-ribbon-containing protein involved in phosphonate metabolism	phnA	-	-	ko:K06193	ko01120,map01120	-	-	-	ko00000	-	-	-	PhnA,PhnA_Zn_Ribbon		hypothetical protein	50	1	6	153	89.2857	99.3506	1275	2.161286948286761e-40	1.8042423444297882e-36	2.86387673719014e-38	1	1	1	1	1
group_5404	-	-	-	-	-	-	-	-	-	-	-	-	-	-	-		hypothetical protein	54	7	2	147	96.4286	95.4545	567	1.0003066912514982e-39	8.350560258567507e-36	1.2652364028132587e-37	1	1	1	1	1
group_5403	M	heme binding	-	-	-	-	-	-	-	-	-	-	-	-	Glyco_hydro_25,PG_binding_1,Peptidase_M23,SLT		hypothetical protein	54	7	2	147	96.4286	95.4545	567	1.0003066912514982e-39	8.350560258567507e-36	1.2652364028132587e-37	1	1	1	1	1
group_4791	P	Belongs to the binding-protein-dependent transport system permease family. FecCD subfamily	irp6B	-	-	ko:K02015	ko02010,map02010	M00240	-	-	ko00000,ko00001,ko00002,ko02000	3.A.1.14	-	-	FecCD	hmuU_2	Hemin transport system permease protein HmuU	56	12	0	142	100	92.2078	inf	1.511695860103131e-39	1.261963704014094e-35	1.883527916438946e-37	1	1	0	1	1
merR1	K	Transcriptional regulator	-	-	-	ko:K19591	-	M00769	-	-	ko00000,ko00002,ko01504,ko03000	-	-	-	MerR,MerR-DNA-bind,MerR_1		Mercuric resistance operon regulatory protein	48	0	8	154	85.7143	100	inf	2.0490980074597786e-39	1.710587016627423e-35	2.4436957380391757e-37	1	1	0	1	1
merA_1	C	Belongs to the class-I pyridine nucleotide-disulfide oxidoreductase family	merA	-	1.16.1.1	ko:K00520	-	-	-	-	ko00000,ko01000	-	-	-	Pyr_redox_2,Pyr_redox_dim		Mercuric reductase	48	0	8	154	85.7143	100	inf	2.0490980074597786e-39	1.710587016627423e-35	2.4436957380391757e-37	1	1	0	1	1
group_4572	-	-	-	-	-	-	-	-	-	-	-	-	-	-	-		hypothetical protein	53	6	3	148	94.6429	96.1039	435.77777777777777	5.272953635172903e-39	4.4018616946423397e-35	6.0299475269073145e-37	1	1	1	1	1
group_623	EGP	Major facilitator Superfamily	-	-	-	ko:K08218	ko01501,map01501	M00628	-	-	ko00000,ko00001,ko00002,ko02000	2.A.1.25	-	-	MFS_1		hypothetical protein	53	6	3	148	94.6429	96.1039	435.77777777777777	5.272953635172903e-39	4.4018616946423397e-35	6.0299475269073145e-37	1	1	1	1	1
group_2922	-	-	-	-	-	-	-	-	-	-	-	-	-	-	-		hypothetical protein	53	6	3	148	94.6429	96.1039	435.77777777777777	5.272953635172903e-39	4.4018616946423397e-35	6.0299475269073145e-37	1	1	1	1	1
group_3329	L	HNH endonuclease	-	-	-	-	-	-	-	-	-	-	-	-	HNH		hypothetical protein	49	2	7	152	87.5	98.7013	532	1.1822487082733286e-37	9.869412216665747e-34	1.2817418463202269e-35	1	1	1	1	1
btuD_8	S	ABC transporter, ATP-binding protein	-	-	-	-	-	-	-	-	-	-	-	-	ABC_tran		Vitamin B12 import ATP-binding protein BtuD	53	8	3	146	94.6429	94.8052	322.4166666666667	3.3128328208902552e-37	2.765552838879185e-33	3.545580562665622e-35	1	1	1	1	1
group_1429	D	Protein of unknown function (DUF3375)	-	-	-	-	-	-	-	-	-	-	-	-	DUF3375		putative protein/MSMEI_1241	54	11	2	143	96.4286	92.8571	351	1.9452499673380382e-36	1.6238946727337944e-32	2.004808237942956e-34	1	1	1	1	1
group_5153	E	IrrE N-terminal-like domain	-	-	-	-	-	-	-	-	-	-	-	-	HTH_3,Peptidase_M78		hypothetical protein	48	2	8	152	85.7143	98.7013	456	2.2724628889716967e-36	1.8970520197135724e-32	2.2583952615637768e-34	1	1	1	1	1
group_660	KT	Replicase family	repA	-	-	-	-	-	-	-	-	-	-	-	Replicase		hypothetical protein	48	2	8	152	85.7143	98.7013	456	2.2724628889716967e-36	1.8970520197135724e-32	2.2583952615637768e-34	1	1	1	1	1
selA	H	Converts seryl-tRNA(Sec) to selenocysteinyl-tRNA(Sec) required for selenoprotein biosynthesis	selA	-	2.9.1.1	ko:K01042	ko00450,ko00970,map00450,map00970	-	R08219	RC01246	ko00000,ko00001,ko01000	-	-	-	Se-cys_synth_N,SelA		L-seryl-tRNA(Sec) selenium transferase	55	14	1	140	98.2143	90.9091	550	4.5333433158557026e-36	3.7844350000763404e-32	4.452276470678047e-34	1	1	1	1	1
group_3453	M	cell wall anchor domain protein	-	-	-	-	-	-	-	-	-	-	-	-	GramPos_pilinBB,GramPos_pilinD1,Gram_pos_anchor		Fimbrial subunit type 1	45	0	11	154	80.3571	100	inf	9.129414655903399e-36	7.621235354748157e-32	8.563185791851861e-34	1	1	0	1	1
group_8902	EGP	Uncharacterised MFS-type transporter YbfB	cmx	-	-	ko:K18553,ko:K19577	-	-	-	-	ko00000,ko01504,ko02000	2.A.1.2.32,2.A.1.2.65	-	-	MFS_1	ydhP_2	Inner membrane transport protein YdhP	45	0	11	154	80.3571	100	inf	9.129414655903399e-36	7.621235354748157e-32	8.563185791851861e-34	1	1	0	1	1
group_1237	L	HNH endonuclease domain protein	-	-	-	-	-	-	-	-	-	-	-	-	HNH		hypothetical protein	52	8	4	146	92.8571	94.8052	237.25	1.0805585182204842e-35	9.020502510104602e-32	1.002278056678289e-33	1	1	1	1	1
phrA_2	L	Belongs to the DNA photolyase family	phr	-	4.1.99.3	ko:K01669	-	-	-	-	ko00000,ko01000,ko03400	-	-	-	DNA_photolyase,FAD_binding_7		Deoxyribodipyrimidine photo-lyase	55	15	1	139	98.2143	90.2597	509.6666666666667	2.1008502505042179e-35	1.753789789120921e-31	1.927241526506507e-33	1	1	1	1	1
group_2862	Q	SAM-dependent methyltransferases	-	-	-	-	-	-	-	-	-	-	-	-	Methyltransf_11,Methyltransf_25	COQ5	2-methoxy-6-polyprenyl-1,4-benzoquinol methylase, mitochondrial	46	1	10	153	82.1429	99.3506	703.8	2.689837293739222e-35	2.2454761728135025e-31	2.3888044391633005e-33	1	1	1	1	1
ohrB_2	O	OsmC-like protein	-	-	-	-	-	-	-	-	-	-	-	-	OsmC		Organic hydroperoxide resistance protein OhrB	54	14	2	140	96.4286	90.9091	270	2.5703306567185144e-34	2.1457120322286157e-30	2.0832155652705007e-32	1	1	1	1	1
pqqE	C	Radical SAM	pqqE	-	-	-	-	-	-	-	-	-	-	-	Fer4_12,Radical_SAM,SPASM		PqqA peptide cyclase	55	17	1	137	98.2143	88.961	443.2352941176471	3.8930705195296535e-34	3.249935269703355e-30	2.981591990553537e-32	1	1	1	1	1
galE_2	M	Belongs to the NAD(P)-dependent epimerase dehydratase family	galE	-	5.1.3.2	ko:K01784	ko00052,ko00520,ko01100,map00052,map00520,map01100	M00361,M00362,M00632	R00291,R02984	RC00289	ko00000,ko00001,ko00002,ko01000	-	-	-	Epimerase		UDP-glucose 4-epimerase	55	17	1	137	98.2143	88.961	443.2352941176471	3.8930705195296535e-34	3.249935269703355e-30	2.981591990553537e-32	1	1	1	1	1
mshA_3	M	PFAM Glycosyl transferases group 1	-	-	-	-	-	-	-	-	-	-	-	-	Glyco_transf_4,Glycos_transf_1		D-inositol-3-phosphate glycosyltransferase	55	17	1	137	98.2143	88.961	443.2352941176471	3.8930705195296535e-34	3.249935269703355e-30	2.981591990553537e-32	1	1	1	1	1
group_6484	L	Transposase and inactivated derivatives	-	-	-	ko:K07492	-	-	-	-	ko00000	-	-	-	DUF4096		IS5 family transposase ISBli8	52	11	4	143	92.8571	92.8571	169	2.400715193605988e-33	2.0041170436222787e-29	1.7579974066862094e-31	1	1	1	1	1
group_6628	V	ABC-2 type transporter	-	-	-	-	-	-	-	-	-	-	-	-	ABC2_membrane		hypothetical protein	55	19	1	135	98.2143	87.6623	390.7894736842105	6.061894360690071e-33	5.060469412304071e-29	4.016245565320691e-31	1	1	1	1	1
ybhF	V	AAA domain, putative AbiEii toxin, Type IV TA system	-	-	-	ko:K01990,ko:K01992	-	M00254	-	-	ko00000,ko00002,ko02000	3.A.1	-	-	ABC2_membrane,ABC_tran		putative multidrug ABC transporter ATP-binding protein YbhF	55	19	1	135	98.2143	87.6623	390.7894736842105	6.061894360690071e-33	5.060469412304071e-29	4.016245565320691e-31	1	1	1	1	1
group_3875	L	Transposase DDE domain	-	-	-	-	-	-	-	-	-	-	-	-	DDE_Tnp_1_2		IS5 family transposase ISBli8	52	12	4	142	92.8571	92.2078	153.83333333333334	1.2462505857870056e-32	1.0403699890149922e-28	8.002846069346094e-31	1	1	1	1	1
group_3992	S	thioesterase	-	-	-	ko:K07107	-	-	-	-	ko00000,ko01000	-	-	-	4HBT,4HBT_2		hypothetical protein	55	20	1	134	98.2143	87.013	368.5	2.256834933891807e-32	1.8840058028128804e-28	1.416545716400662e-30	1	1	1	1	1
group_5464	O	OsmC-like protein	-	-	-	-	-	-	-	-	-	-	-	-	OsmC		hypothetical protein	56	26	0	128	100	83.1169	inf	3.4415259598476803e-31	2.8729858712808436e-27	2.0232294868174954e-29	1	1	0	1	1
group_2484	S	NYN domain	-	-	-	-	-	-	-	-	-	-	-	-	NYN		hypothetical protein	46	5	10	149	82.1429	96.7532	137.08	1.0470366295323262e-30	8.740661783335859e-27	6.028042609197144e-29	1	1	1	1	1
group_3932	K	antidote protein	-	-	-	ko:K18831	-	-	-	-	ko00000,ko02048,ko03000	-	-	-	HTH_3,Peptidase_M78		hypothetical protein	56	27	0	127	100	82.4675	inf	1.0579505728418753e-30	8.831771382083975e-27	6.049158480879435e-29	1	1	0	1	1
group_5635	S	Domain of unknown function (DUF1837)	-	-	-	-	-	-	-	-	-	-	-	-	DUF1837		hypothetical protein	54	20	2	134	96.4286	87.013	180.9	1.1285008328799933e-30	9.420724952882184e-27	6.408656430532097e-29	1	1	1	1	1
group_1145	S	Putative exonuclease SbcCD, C subunit	-	-	-	-	-	-	-	-	-	-	-	-	AAA_29,SbcCD_C		hypothetical protein	52	15	4	139	92.8571	90.2597	120.46666666666667	1.2086219323112347e-30	1.0089575890934187e-26	6.817281007387964e-29	1	1	1	1	1
group_1602	-	-	-	-	-	-	-	-	-	-	-	-	-	-	-		hypothetical protein	53	18	3	136	94.6429	88.3117	133.4814814814815	2.846073897795637e-30	2.3759024898797978e-26	1.5133136878215273e-28	1	1	1	1	1
group_3445	L	CRISPR (clustered regularly interspaced short palindromic repeat), is an adaptive immune system that provides protection against mobile genetic elements (viruses, transposable elements and conjugative plasmids). CRISPR clusters contain spacers, sequences complementary to antecedent mobile elements, and target invading nucleic acids. CRISPR clusters are transcribed and processed into CRISPR RNA (c…	cas1	-	-	ko:K15342	-	-	-	-	ko00000,ko02048,ko03400	-	-	-	Cas_Cas1	ygbT	CRISPR-associated endonuclease Cas1	54	21	2	133	96.4286	86.3636	171	3.9723272191290146e-30	3.3160987625289016e-26	2.0725617265805635e-28	1	1	1	1	1
group_6556	S	AAA ATPase domain	-	-	-	-	-	-	-	-	-	-	-	-	AAA_21		hypothetical protein	54	22	2	132	96.4286	85.7143	162	1.3523562304257728e-29	1.1289469811594351e-25	6.8726748573868065e-28	1	1	1	1	1
mhpA	CH	2-polyprenyl-6-methoxyphenol hydroxylase and related FAD-dependent oxidoreductases	mhpA	-	1.14.13.127,1.14.13.219,1.14.13.7	ko:K03380,ko:K05712,ko:K20943	ko00360,ko00362,ko00623,ko00627,ko01120,ko01220,map00360,map00362,map00623,map00627,map01120,map01220	M00545	R00815,R03566,R05249,R06786,R06787	RC00046,RC00236	ko00000,ko00001,ko00002,ko01000	-	-	-	FAD_binding_3		3-(3-hydroxy-phenyl)propionate/3-hydroxycinnamic acid hydroxylase	54	22	2	132	96.4286	85.7143	162	1.3523562304257728e-29	1.1289469811594351e-25	6.8726748573868065e-28	1	1	1	1	1
group_3050	S	Protein of unknown function (DUF3800)	-	-	-	-	-	-	-	-	-	-	-	-	DUF3800		hypothetical protein	45	5	11	149	80.3571	96.7532	121.9090909090909	1.374864280287011e-29	1.1477367011835966e-25	6.8726748573868065e-28	1	1	1	1	1
group_1115	L	Transposase and inactivated derivatives	-	-	-	ko:K07498,ko:K18320	-	-	-	-	ko00000	-	-	-	DDE_Tnp_IS240		IS6 family transposase ISCgl2	45	5	11	149	80.3571	96.7532	121.9090909090909	1.374864280287011e-29	1.1477367011835966e-25	6.8726748573868065e-28	1	1	1	1	1
wbgU	GM	PFAM NAD dependent epimerase dehydratase family	rfbB	-	4.2.1.46,5.1.3.2	ko:K01710,ko:K01784	ko00052,ko00520,ko00521,ko00523,ko00525,ko01055,ko01100,ko01130,map00052,map00520,map00521,map00523,map00525,map01055,map01100,map01130	M00361,M00362,M00632,M00793	R00291,R02984,R06513	RC00289,RC00402	ko00000,ko00001,ko00002,ko01000	-	-	-	Epimerase,GDP_Man_Dehyd		UDP-N-acetylglucosamine 4-epimerase	52	17	4	137	92.8571	88.961	104.76470588235294	1.9718635974265842e-29	1.6461117311317124e-25	9.79828411387924e-28	1	1	1	1	1
group_3937	S	RelE-like toxin of type II toxin-antitoxin system HigB	-	-	-	ko:K07334	-	-	-	-	ko00000,ko02048	-	-	-	HigB-like_toxin		hypothetical protein	55	26	1	128	98.2143	83.1169	270.7692307692308	3.0428125864502014e-29	2.540139947168628e-25	1.468288986802675e-27	1	1	1	1	1
group_6554	-	-	-	-	-	-	-	-	-	-	-	-	-	-	-		hypothetical protein	54	23	2	131	96.4286	85.0649	153.7826086956522	4.4613111419767807e-29	3.7243025413222163e-25	2.1041257295605742e-27	1	1	1	1	1
group_1832	S	Uncharacterized protein conserved in bacteria N-term (DUF3322)	-	-	-	-	-	-	-	-	-	-	-	-	DUF2220,DUF3322		hypothetical protein	54	23	2	131	96.4286	85.0649	153.7826086956522	4.4613111419767807e-29	3.7243025413222163e-25	2.1041257295605742e-27	1	1	1	1	1
group_2338	L	response to ionizing radiation	-	-	-	-	-	-	-	-	-	-	-	-	DEAD,Helicase_C,ResIII		hypothetical protein	53	21	3	133	94.6429	86.3636	111.88888888888889	1.3004863034281072e-28	1.0856459661017839e-24	5.932491618042535e-27	1	1	1	1	1
uvrB_1	L	DEAD-like helicases superfamily	-	-	3.6.4.12	ko:K10843	ko03022,ko03420,map03022,map03420	M00290	-	-	ko00000,ko00001,ko00002,ko01000,ko03021,ko03400	-	-	-	Glyoxalase,Helicase_C,Lsr2,ResIII		UvrABC system protein B	53	22	3	132	94.6429	85.7143	106	4.337779060499197e-28	3.621177959704729e-24	1.9261584892046434e-26	1	1	1	1	1
group_2245	J	Ribonucleases G and E	rne	GO:0006139,GO:0006364,GO:0006396,GO:0006397,GO:0006725,GO:0006807,GO:0008150,GO:0008152,GO:0009987,GO:0010467,GO:0016070,GO:0016071,GO:0016072,GO:0022613,GO:0034470,GO:0034641,GO:0034660,GO:0042254,GO:0043170,GO:0044085,GO:0044237,GO:0044238,GO:0046483,GO:0071704,GO:0071840,GO:0090304,GO:1901360	3.1.26.12	ko:K08300,ko:K08301	ko03018,map03018	M00394	-	-	ko00000,ko00001,ko00002,ko01000,ko03009,ko03019	-	-	-	IF2_N,RNase_E_G,S1	rne	Ribonuclease E	55	29	1	125	98.2143	81.1688	237.06896551724137	7.754048077846917e-28	6.4730793353866066e-24	3.406883860729793e-26	1	1	1	1	1
group_3798	S	LppP/LprE lipoprotein	-	-	-	-	-	-	-	-	-	-	-	-	Lipoprotein_21		hypothetical protein	53	23	3	131	94.6429	85.0649	100.6231884057971	1.4021900894638445e-27	1.1705482866844174e-23	6.06501702945294e-26	1	1	1	1	1
gabD	C	Aldehyde dehydrogenase	pcd	-	1.2.1.3	ko:K00128	ko00010,ko00053,ko00071,ko00280,ko00310,ko00330,ko00340,ko00380,ko00410,ko00561,ko00620,ko00625,ko00903,ko00981,ko01100,ko01110,ko01120,ko01130,map00010,map00053,map00071,map00280,map00310,map00330,map00340,map00380,map00410,map00561,map00620,map00625,map00903,map00981,map01100,map01110,map01120,map01130	M00135	R00264,R00631,R00710,R00904,R01752,R01986,R02549,R02678,R02940,R02957,R03283,R03869,R04065,R04506,R04903,R05050,R05237,R05238,R05286,R06366,R08146	RC00047,RC00071,RC00080,RC00186,RC00218,RC00242,RC00816,RC01500	ko00000,ko00001,ko00002,ko01000	-	-	-	Aldedh		Succinate-semialdehyde dehydrogenase [NADP(+)]	51	18	5	136	91.0714	88.3117	77.06666666666666	1.5660889502826782e-27	1.3073710556959797e-23	6.739026060288555e-26	1	1	1	1	1
group_2872	-	-	-	-	-	-	-	-	-	-	-	-	-	-	-		hypothetical protein	53	24	3	130	94.6429	84.4156	95.69444444444444	4.40017258264417e-27	3.673264071991353e-23	1.8094896906361347e-25	1	1	1	1	1
group_4762	S	YrhK-like protein	-	-	-	-	-	-	-	-	-	-	-	-	YrhK		hypothetical protein	53	24	3	130	94.6429	84.4156	95.69444444444444	4.40017258264417e-27	3.673264071991353e-23	1.8094896906361347e-25	1	1	1	1	1
group_3081	CO	ABC-type multidrug transport system, ATPase and permease components	cydC	-	-	ko:K06148,ko:K16012	ko02010,map02010	-	-	-	ko00000,ko00001,ko02000	3.A.1,3.A.1.129	-	-	ABC_membrane,ABC_tran		putative ABC transporter ATP-binding/permease protein	47	11	9	143	83.9286	92.8571	67.88888888888889	4.4957675860142486e-27	3.7530667808046946e-23	1.839738618041517e-25	1	1	1	1	1
recD2_1	L	ATP-dependent exoDNAse (exonuclease V), alpha subunit - helicase superfamily I member	traA	-	-	-	-	-	-	-	-	-	-	-	AAA_30,TrwC		ATP-dependent RecD-like DNA helicase	47	15	9	139	83.9286	90.2597	48.39259259259259	1.444078947409371e-24	1.205517105297343e-20	5.2642668353595766e-23	1	1	1	1	1
group_445	L	transposase activity	-	-	-	-	-	-	-	-	-	-	-	-	-		hypothetical protein	46	14	10	140	82.1429	90.9091	46	4.301946050851948e-24	3.591264563251206e-20	1.5479588634703475e-22	1	1	1	1	1
group_1021	L	Resolvase, N terminal domain	-	-	-	-	-	-	-	-	-	-	-	-	HTH_38,HTH_7,Resolvase	hin_1	DNA-invertase hin	45	13	11	141	80.3571	91.5584	44.37062937062937	1.1590291083202772e-23	9.675574996257675e-20	4.152607294531191e-22	1	1	1	1	1
group_348	L	Transposase and inactivated derivatives	-	-	-	-	-	-	-	-	-	-	-	-	HTH_21,rve,rve_3		IS3 family transposase IS3501	52	30	4	124	92.8571	80.5195	53.733333333333334	5.010822345915262e-23	4.1830344943700607e-19	1.7575775186428826e-21	1	1	1	1	1
group_2229	-	-	-	-	-	-	-	-	-	-	-	-	-	-	-		hypothetical protein	48	20	8	134	85.7143	87.013	40.2	5.858979320141535e-23	4.891075936454153e-19	2.046475287219311e-21	1	1	1	1	1
group_5799	-	-	-	-	-	-	-	-	-	-	-	-	-	-	-		hypothetical protein	45	15	11	139	80.3571	90.2597	37.90909090909091	1.686752701934615e-22	1.4081011555750167e-18	5.7946549612140605e-21	1	1	1	1	1
group_130	L	Transposase and inactivated derivatives	-	-	-	-	-	-	-	-	-	-	-	-	HTH_21,rve,rve_3		IS3 family transposase IS3501	45	15	11	139	80.3571	90.2597	37.90909090909091	1.686752701934615e-22	1.4081011555750167e-18	5.7946549612140605e-21	1	1	1	1	1
group_145	L	Transposase and inactivated derivatives	tnp7109-21	-	-	-	-	-	-	-	-	-	-	-	HTH_21,rve,rve_3	insK_2	IS3 family transposase IS3501	46	19	10	135	82.1429	87.6623	32.68421052631579	2.1727345221003284e-21	1.813798779049354e-17	7.169165134582427e-20	1	1	1	1	1
group_2012	-	-	-	-	-	-	-	-	-	-	-	-	-	-	-		hypothetical protein	46	30	10	124	82.1429	80.5195	19.013333333333332	1.0300210092826385e-16	8.598615385491465e-13	2.268763953955532e-15	1	1	1	1	1
